# Supplementary material for: Causal associations between fibroblast growth factors and breast cancer: Evidence from 2-sample Mendelian randomization analysis
Source: Medicine (Baltimore). 2025 Aug 15;104(33):e43876. doi: 10.1097/MD.0000000000043876 (PMC12366922; doi:10.1097/MD.0000000000043876)
Supplement: Supplementary file 1 [file medi-104-e43876-s001.xlsx]

## Sheet: Table S1
Table S1: Detailed information of instrumental variables used in MR analyses
Exposure	Exposure ID	Outcome	SNP	Effect allele	Other allele	Exposure			Outcome			R2	F-statistic
						Beta	SE	P-value	Beta	SE	P-value
Fibroblast growth factor 10	e9PQlz	ER+ Breast cancer	rs10200935	T	C	0.3314	0.0725	4.7863e-06	-0.01385	0.02987	0.64301	0.00628989	20.8817
Fibroblast growth factor 10	e9PQlz	ER+ Breast cancer	rs10815842	A	G	-0.1385	0.0294	2.45471e-06	-0.01926	0.01168	0.099049	0.00667805	22.179
Fibroblast growth factor 10	e9PQlz	ER+ Breast cancer	rs111939578	T	C	0.599	0.1308	4.67735e-06	-0.00151	0.05299	0.97723	0.00631309	20.9592
Fibroblast growth factor 10	e9PQlz	ER+ Breast cancer	rs149569294	T	G	0.4643	0.1007	4.0738e-06	0.03397	0.04466	0.44692	0.00639889	21.2459
Fibroblast growth factor 10	e9PQlz	ER+ Breast cancer	rs17166214	T	G	-0.3272	0.0704	3.38844e-06	0.0672	0.03289	0.0410044	0.00650134	21.5883
Fibroblast growth factor 10	e9PQlz	ER+ Breast cancer	rs34968849	G	T	-0.2156	0.0466	3.63078e-06	0.00651	0.02029	0.748419	0.00644278	21.3925
Fibroblast growth factor 10	e9PQlz	ER+ Breast cancer	rs7238980	T	C	0.2755	0.0575	1.69824e-06	0.03391	0.02404	0.15842	0.00690641	22.9427
Fibroblast growth factor 1	Zff3Nb	ER+ Breast cancer	rs115973681	C	A	-0.5829	0.1064	4.36516e-08	0.02225	0.03878	0.56607	0.00901008	29.9945
Fibroblast growth factor 1	Zff3Nb	ER+ Breast cancer	rs11674455	A	G	-0.3172	0.0694	4.89779e-06	-0.09926	0.03315	0.00274872	0.00628872	20.8778
Fibroblast growth factor 1	Zff3Nb	ER+ Breast cancer	rs141170965	G	T	-0.6941	0.133	1.8197e-07	-0.04603	0.0552	0.40433	0.00818327	27.2193
Fibroblast growth factor 1	Zff3Nb	ER+ Breast cancer	rs144697176	G	C	0.4772	0.0932	3.0903e-07	0.04377	0.04753	0.35701	0.00787931	26.2003
Fibroblast growth factor 1	Zff3Nb	ER+ Breast cancer	rs148316566	T	C	0.63	0.137	4.2658e-06	-0.05084	0.07271	0.48444	0.00636533	21.1338
Fibroblast growth factor 1	Zff3Nb	ER+ Breast cancer	rs202526	T	C	-0.1256	0.0251	5.7544e-07	0.0097	0.01032	0.3472	0.00752843	25.0247
Fibroblast growth factor 1	Zff3Nb	ER+ Breast cancer	rs35151822	A	T	0.1612	0.0346	3.23594e-06	0.0095	0.01491	0.52402	0.0065326	21.6928
Fibroblast growth factor 1	Zff3Nb	ER+ Breast cancer	rs60229479	A	G	-0.3753	0.0754	6.60693e-07	-0.00306	0.03308	0.9264	0.0074494	24.76
Fibroblast growth factor 1	Zff3Nb	ER+ Breast cancer	rs62143197	A	G	-0.1876	0.0303	6.0256e-10	-0.01557	0.01273	0.22129	0.0114794	38.3104
Fibroblast growth factor 1	Zff3Nb	ER+ Breast cancer	rs72718958	G	C	0.4395	0.0957	4.36516e-06	0.04107	0.04047	0.31018	0.00634866	21.0781
Fibroblast growth factor 1	Zff3Nb	ER+ Breast cancer	rs76068903	T	C	-0.2655	0.0552	1.47911e-06	-0.00157	0.02295	0.94551	0.00695941	23.12
Fibroblast growth factor 1	Zff3Nb	ER+ Breast cancer	rs839618	T	C	-0.124	0.0261	2.13796e-06	-0.02571	0.01057	0.014991	0.00679137	22.5579
Fibroblast growth factor 16	QWFTcS	ER+ Breast cancer	rs11021718	A	G	0.1216	0.0261	3.23594e-06	-0.01341	0.01056	0.204	0.00653272	21.6932
Fibroblast growth factor 16	QWFTcS	ER+ Breast cancer	rs111714942	T	C	-0.312	0.0679	4.36516e-06	-0.0703	0.03207	0.0283648	0.00635558	21.1012
Fibroblast growth factor 16	QWFTcS	ER+ Breast cancer	rs11655081	C	T	-0.2908	0.0616	2.34423e-06	-0.0314	0.02292	0.17068	0.00670594	22.2723
Fibroblast growth factor 16	QWFTcS	ER+ Breast cancer	rs117485699	T	A	0.3457	0.0746	3.63078e-06	-0.0463	0.0377	0.21947	0.00646338	21.4614
Fibroblast growth factor 16	QWFTcS	ER+ Breast cancer	rs147217951	C	T	-0.8177	0.1704	1.58489e-06	-0.01972	0.06283	0.753611	0.00692762	23.0137
Fibroblast growth factor 16	QWFTcS	ER+ Breast cancer	rs17478444	T	C	0.2419	0.0502	1.44544e-06	-0.0207	0.02242	0.35583	0.00698513	23.206
Fibroblast growth factor 16	QWFTcS	ER+ Breast cancer	rs1955054	G	A	0.1516	0.0327	3.63078e-06	0.01124	0.01343	0.40268	0.00646902	21.4803
Fibroblast growth factor 16	QWFTcS	ER+ Breast cancer	rs4793804	T	C	0.1305	0.0269	1.25893e-06	-0.01015	0.01104	0.358	0.00707922	23.5209
Fibroblast growth factor 16	QWFTcS	ER+ Breast cancer	rs6667065	A	G	0.1209	0.0258	2.75423e-06	0.00429	0.01048	0.68229	0.00660828	21.9457
Fibroblast growth factor 16	QWFTcS	ER+ Breast cancer	rs6676433	G	A	0.2494	0.0538	3.54813e-06	0.00583	0.02168	0.788119	0.00646792	21.4766
Fibroblast growth factor 16	QWFTcS	ER+ Breast cancer	rs7645977	A	C	0.1449	0.0309	2.69153e-06	-0.00722	0.01294	0.57694	0.00661745	21.9764
Fibroblast growth factor 16	QWFTcS	ER+ Breast cancer	rs7831284	T	A	0.1255	0.0265	2.18776e-06	0.01058	0.01107	0.33936	0.00674853	22.4147
Fibroblast growth factor 19	QWFTcS	ER+ Breast cancer	rs10044294	C	A	-0.1353	0.029	3.16228e-06	0.01121	0.0116	0.33389	0.00655088	21.7539
Fibroblast growth factor 19	QWFTcS	ER+ Breast cancer	rs1030431	G	A	0.1233	0.0266	3.54813e-06	-0.01456	0.01089	0.18126	0.00646695	21.4733
Fibroblast growth factor 19	QWFTcS	ER+ Breast cancer	rs10769865	T	C	0.1322	0.0278	2.04174e-06	0.00103	0.01166	0.92973	0.00680398	22.6001
Fibroblast growth factor 19	QWFTcS	ER+ Breast cancer	rs117807175	C	G	-0.3506	0.0756	3.46737e-06	-0.01824	0.03521	0.604399	0.00647313	21.494
Fibroblast growth factor 19	QWFTcS	ER+ Breast cancer	rs12185505	A	C	-0.1378	0.0287	1.51356e-06	0.01216	0.01256	0.33274	0.00693532	23.0394
Fibroblast growth factor 19	QWFTcS	ER+ Breast cancer	rs139072683	T	C	-0.4972	0.1043	1.90546e-06	-0.05079	0.04189	0.22536	0.00683705	22.7107
Fibroblast growth factor 19	QWFTcS	ER+ Breast cancer	rs146586833	A	G	0.3863	0.0824	2.75423e-06	-0.03102	0.0375	0.40807	0.00661405	21.965
Fibroblast growth factor 19	QWFTcS	ER+ Breast cancer	rs16880419	A	C	-0.1563	0.0304	2.81838e-07	-0.01294	0.01247	0.29963	0.0079444	26.4185
Fibroblast growth factor 19	QWFTcS	ER+ Breast cancer	rs28851929	A	G	-0.2015	0.042	1.58489e-06	0.01809	0.0181	0.31737	0.0069245	23.0032
Fibroblast growth factor 19	QWFTcS	ER+ Breast cancer	rs4146336	C	A	-0.1178	0.0255	3.71535e-06	0.00204	0.01074	0.84968	0.00642342	21.3278
Fibroblast growth factor 19	QWFTcS	ER+ Breast cancer	rs601338	A	G	-0.1797	0.0244	1.65959e-13	0.01298	0.01017	0.20216	0.0161656	54.2067
Fibroblast growth factor 19	QWFTcS	ER+ Breast cancer	rs6588282	A	G	-0.1205	0.0257	2.69153e-06	-0.01348	0.01046	0.19741	0.00661576	21.9707
Fibroblast growth factor 19	QWFTcS	ER+ Breast cancer	rs72824958	T	C	-0.3486	0.0746	2.95121e-06	0.03122	0.03554	0.37968	0.00657156	21.823
Fibroblast growth factor 19	QWFTcS	ER+ Breast cancer	rs737569	T	C	0.1202	0.0248	1.23027e-06	-0.01156	0.01014	0.25415	0.00706611	23.477
Fibroblast growth factor 19	QWFTcS	ER+ Breast cancer	rs7647438	A	G	-0.2035	0.0404	4.7863e-07	-0.00377	0.01954	0.84693	0.00762773	25.3573
Fibroblast growth factor 19	QWFTcS	ER+ Breast cancer	rs9609867	A	G	-0.1468	0.0285	2.69153e-07	-0.01149	0.01164	0.32355	0.00797334	26.5155
Fibroblast growth factor 19	QWFTcS	ER+ Breast cancer	rs9651454	G	A	-0.1167	0.0249	2.81838e-06	0.0065	0.01029	0.52744	0.00661024	21.9523
Fibroblast growth factor 20	hgfJiA	ER+ Breast cancer	rs11031742	G	A	0.3675	0.0738	6.45654e-07	-0.02561	0.03281	0.43508	0.00745601	24.7821
Fibroblast growth factor 20	hgfJiA	ER+ Breast cancer	rs11160977	C	T	0.1496	0.0301	6.91831e-07	-0.0159	0.01172	0.17504	0.00742757	24.6869
Fibroblast growth factor 20	hgfJiA	ER+ Breast cancer	rs116888600	A	T	-0.5015	0.0955	1.51356e-07	-0.07729	0.03861	0.0453075	0.0082847	27.5595
Fibroblast growth factor 20	hgfJiA	ER+ Breast cancer	rs117852835	T	C	0.466	0.0996	2.88403e-06	-0.06578	0.04149	0.11283	0.00658775	21.8771
Fibroblast growth factor 20	hgfJiA	ER+ Breast cancer	rs11793943	A	G	0.5395	0.1155	3.01995e-06	0.02296	0.04837	0.635	0.00656617	21.805
Fibroblast growth factor 20	hgfJiA	ER+ Breast cancer	rs132390	T	C	0.3005	0.0651	3.98107e-06	-0.03529	0.02645	0.18218	0.00641338	21.2943
Fibroblast growth factor 20	hgfJiA	ER+ Breast cancer	rs144930435	C	T	0.2585	0.0527	9.54993e-07	0.00356	0.02101	0.86552	0.00723603	24.0457
Fibroblast growth factor 20	hgfJiA	ER+ Breast cancer	rs148151932	G	A	0.5863	0.1194	9.12011e-07	-0.06186	0.05047	0.22027	0.00725145	24.0973
Fibroblast growth factor 20	hgfJiA	ER+ Breast cancer	rs150352776	G	C	-0.5858	0.1255	3.01995e-06	-0.05462	0.05363	0.30845	0.00655705	21.7745
Fibroblast growth factor 20	hgfJiA	ER+ Breast cancer	rs190088230	T	G	-0.2856	0.0617	3.71535e-06	-0.01187	0.0323	0.71316	0.00644898	21.4133
Fibroblast growth factor 20	hgfJiA	ER+ Breast cancer	rs2604852	A	C	-0.2113	0.044	1.58489e-06	0.01909	0.01901	0.31532	0.00693784	23.0479
Fibroblast growth factor 20	hgfJiA	ER+ Breast cancer	rs557541	T	C	-0.1185	0.0253	2.88403e-06	-0.00366	0.01066	0.73126	0.00660197	21.9246
Fibroblast growth factor 20	hgfJiA	ER+ Breast cancer	rs6833416	C	T	-0.1176	0.0255	4.0738e-06	0.01828	0.01049	0.081358	0.00640176	21.2555
Fibroblast growth factor 20	hgfJiA	ER+ Breast cancer	rs6986024	C	T	-0.1373	0.0296	3.38844e-06	0.0164	0.01223	0.18003	0.00647576	21.5028
Fibroblast growth factor 20	hgfJiA	ER+ Breast cancer	rs74675502	G	A	0.2563	0.0557	4.16869e-06	-0.02181	0.02341	0.35149	0.0063733	21.1604
Fibroblast growth factor 20	hgfJiA	ER+ Breast cancer	rs74935410	G	A	-0.2432	0.0487	5.88844e-07	-0.01388	0.01953	0.47742	0.00749817	24.9233
Fibroblast growth factor 20	hgfJiA	ER+ Breast cancer	rs78505581	T	C	-0.1843	0.0393	2.69153e-06	0.03535	0.01597	0.0268133	0.00661814	21.9787
Fibroblast growth factor 23	hgfJiA	ER+ Breast cancer	rs10089499	T	C	-0.133	0.0262	3.80189e-07	0.00284	0.01082	0.79268	0.00774601	25.7536
Fibroblast growth factor 23	hgfJiA	ER+ Breast cancer	rs112950167	A	G	0.4291	0.0894	1.58489e-06	-0.02253	0.05956	0.70523	0.00693068	23.0239
Fibroblast growth factor 23	hgfJiA	ER+ Breast cancer	rs11873322	A	G	0.1182	0.0257	4.36516e-06	0.01014	0.01074	0.34528	0.00636721	21.14
Fibroblast growth factor 23	hgfJiA	ER+ Breast cancer	rs16953952	G	A	-0.3049	0.0667	4.89779e-06	0.00695	0.03319	0.83411	0.00629038	20.8833
Fibroblast growth factor 23	hgfJiA	ER+ Breast cancer	rs17041270	T	C	0.3188	0.0676	2.39883e-06	0.03702	0.02945	0.20867	0.00669239	22.227
Fibroblast growth factor 23	hgfJiA	ER+ Breast cancer	rs2399393	T	C	-0.2053	0.0411	5.7544e-07	-0.00473	0.01701	0.78071	0.00750202	24.9362
Fibroblast growth factor 23	hgfJiA	ER+ Breast cancer	rs2706690	G	A	-0.2331	0.0496	2.5704e-06	-0.00385	0.01765	0.82718	0.00664629	22.0728
Fibroblast growth factor 23	hgfJiA	ER+ Breast cancer	rs562576	C	G	-0.1688	0.0363	3.23594e-06	0.01786	0.01455	0.21968	0.00650804	21.6107
Fibroblast growth factor 23	hgfJiA	ER+ Breast cancer	rs61815283	C	T	0.6504	0.1193	5.01187e-08	0.0243	0.04118	0.55515	0.00892363	29.7041
Fibroblast growth factor 23	hgfJiA	ER+ Breast cancer	rs6739183	A	C	-0.1184	0.0259	4.89779e-06	0.00408	0.01091	0.7083	0.00629097	20.8853
Fibroblast growth factor 23	hgfJiA	ER+ Breast cancer	rs7220979	C	T	0.1697	0.0338	5.24807e-07	0.01183	0.0147	0.42097	0.00757846	25.1923
Fibroblast growth factor 23	hgfJiA	ER+ Breast cancer	rs7632516	C	T	0.1915	0.0416	4.16869e-06	0.00219	0.01654	0.89478	0.00637861	21.1781
Fibroblast growth factor 23	hgfJiA	ER+ Breast cancer	rs775978	G	A	-0.2266	0.0471	1.47911e-06	0.00327	0.0188	0.86202	0.00696302	23.1321
Fibroblast growth factor 23	hgfJiA	ER+ Breast cancer	rs80302401	T	C	0.2258	0.0486	3.38844e-06	-0.01308	0.02076	0.52864	0.00649679	21.5731
Fibroblast growth factor 4	A7LkWw	ER+ Breast cancer	rs10892320	T	C	-0.1368	0.0278	8.31764e-07	-0.0145	0.01168	0.21462	0.0072822	24.2002
Fibroblast growth factor 4	A7LkWw	ER+ Breast cancer	rs11571799	A	T	-0.2661	0.0581	4.57088e-06	-0.02203	0.02444	0.36727	0.00631453	20.964
Fibroblast growth factor 4	A7LkWw	ER+ Breast cancer	rs11756822	T	C	-0.1329	0.0281	2.23872e-06	0.00038	0.01085	0.97206	0.00673068	22.355
Fibroblast growth factor 4	A7LkWw	ER+ Breast cancer	rs12411059	G	A	-0.2838	0.0589	1.47911e-06	0.05014	0.02391	0.0359609	0.00698401	23.2023
Fibroblast growth factor 4	A7LkWw	ER+ Breast cancer	rs146730437	T	C	-0.506	0.108	2.81838e-06	0.05343	0.05312	0.31447	0.00660586	21.9377
Fibroblast growth factor 4	A7LkWw	ER+ Breast cancer	rs150149931	T	C	-0.3162	0.0661	1.69824e-06	0.03966	0.03029	0.19043	0.00688454	22.8695
Fibroblast growth factor 4	A7LkWw	ER+ Breast cancer	rs150870400	T	C	-0.6936	0.1467	2.29087e-06	-0.06671	0.06458	0.30168	0.00672638	22.3406
Fibroblast growth factor 4	A7LkWw	ER+ Breast cancer	rs17481569	C	T	-0.1685	0.0367	4.46684e-06	0.00864	0.0154	0.57466	0.00634538	21.0671
Fibroblast growth factor 4	A7LkWw	ER+ Breast cancer	rs2555186	C	T	-0.1404	0.0301	3.0903e-06	-0.02468	0.01315	0.0606876	0.00654791	21.7439
Fibroblast growth factor 4	A7LkWw	ER+ Breast cancer	rs4632248	T	G	-0.1505	0.0299	5.01187e-07	-0.01382	0.01247	0.26782	0.00761666	25.3202
Fibroblast growth factor 4	A7LkWw	ER+ Breast cancer	rs4850679	T	C	0.1367	0.0284	1.54882e-06	0.0117	0.01146	0.30727	0.00696975	23.1546
Fibroblast growth factor 4	A7LkWw	ER+ Breast cancer	rs7203589	A	G	0.1716	0.0375	4.89779e-06	-0.0136	0.0168	0.41806	0.00630348	20.9271
Fibroblast growth factor 4	A7LkWw	ER+ Breast cancer	rs7217395	T	C	0.1241	0.0263	2.45471e-06	0.00383	0.01057	0.717399	0.00669988	22.252
Fibroblast growth factor 4	A7LkWw	ER+ Breast cancer	rs9290756	A	C	0.1202	0.0259	3.63078e-06	-0.00129	0.01244	0.91763	0.00648245	21.5252
Fibroblast growth factor 4	A7LkWw	ER+ Breast cancer	rs9843859	A	G	-0.3193	0.0677	2.39883e-06	0.00685	0.02778	0.80533	0.00669358	22.2309
Fibroblast growth factor 5	j6J89R	ER+ Breast cancer	rs116363925	T	G	0.2283	0.0499	4.7863e-06	-0.0542	0.02586	0.0360803	0.00630115	20.9193
Fibroblast growth factor 5	j6J89R	ER+ Breast cancer	rs11925010	C	A	-0.134	0.0282	2.04174e-06	-0.00717	0.01139	0.528901	0.00679368	22.5657
Fibroblast growth factor 5	j6J89R	ER+ Breast cancer	rs12124038	G	A	-0.1137	0.0248	4.57088e-06	-0.00156	0.01019	0.87817	0.00632726	21.0065
Fibroblast growth factor 5	j6J89R	ER+ Breast cancer	rs139026218	T	C	0.5309	0.1161	4.89779e-06	-0.0127	0.05446	0.81562	0.00629467	20.8977
Fibroblast growth factor 5	j6J89R	ER+ Breast cancer	rs187427404	C	T	0.5893	0.1208	1.07152e-06	0.12063	0.04765	0.0113509	0.0071577	23.7835
Fibroblast growth factor 5	j6J89R	ER+ Breast cancer	rs2469167	G	A	0.1148	0.0246	3.16228e-06	0.00081	0.01014	0.93656	0.00655409	21.7646
Fibroblast growth factor 5	j6J89R	ER+ Breast cancer	rs2745805	A	G	0.1365	0.0298	4.57088e-06	0.01323	0.01499	0.37755	0.0063159	20.9686
Fibroblast growth factor 5	j6J89R	ER+ Breast cancer	rs34377879	A	G	0.1422	0.0296	1.54882e-06	-0.01989	0.01221	0.10332	0.00694296	23.065
Fibroblast growth factor 5	j6J89R	ER+ Breast cancer	rs530135	A	G	-0.1437	0.0295	1.09648e-06	0.01447	0.01494	0.33277	0.00713696	23.7141
Fibroblast growth factor 5	j6J89R	ER+ Breast cancer	rs55712423	A	G	0.4983	0.0986	4.36516e-07	0.00195	0.04169	0.96277	0.00767777	25.5249
Fibroblast growth factor 5	j6J89R	ER+ Breast cancer	rs61760664	C	G	0.4026	0.0872	3.89045e-06	0.03345	0.04353	0.44219	0.00641614	21.3035
Fibroblast growth factor 5	j6J89R	ER+ Breast cancer	rs7984062	G	A	-0.1409	0.0285	7.76247e-07	-0.00412	0.01167	0.724279	0.00734993	24.4269
Fibroblast growth factor 5	j6J89R	ER+ Breast cancer	rs80161177	C	T	-0.4926	0.1027	1.58489e-06	0.03478	0.05074	0.493021	0.00692127	22.9924
Fibroblast growth factor 6	JeukL4	ER+ Breast cancer	rs117686951	T	C	0.3973	0.086	3.89045e-06	0.04095	0.04227	0.3326	0.00642386	21.3293
Fibroblast growth factor 6	JeukL4	ER+ Breast cancer	rs139495645	C	G	0.4725	0.0969	1.07152e-06	0.03477	0.05395	0.51928	0.00715144	23.7625
Fibroblast growth factor 6	JeukL4	ER+ Breast cancer	rs148927576	A	G	0.4918	0.1069	4.16869e-06	-0.04015	0.04771	0.4001	0.00637089	21.1523
Fibroblast growth factor 6	JeukL4	ER+ Breast cancer	rs185808648	C	G	-0.3184	0.0675	2.34423e-06	-0.0213	0.03147	0.49844	0.00669538	22.237
Fibroblast growth factor 6	JeukL4	ER+ Breast cancer	rs62323039	C	A	0.2052	0.0416	8.12831e-07	0.00311	0.01736	0.85794	0.007317	24.3167
Fibroblast growth factor 6	JeukL4	ER+ Breast cancer	rs6880199	C	T	0.1514	0.0305	6.76083e-07	0.00033	0.01277	0.97955	0.00740929	24.6257
Fibroblast growth factor 6	JeukL4	ER+ Breast cancer	rs7043655	C	A	0.1216	0.0253	1.58489e-06	0.00426	0.0104	0.68186	0.00694947	23.0868
Fibroblast growth factor 6	JeukL4	ER+ Breast cancer	rs7259734	A	T	0.1359	0.0285	1.8197e-06	-0.00417	0.01236	0.73556	0.00684104	22.7241
Fibroblast growth factor 7	IlEgl8	ER+ Breast cancer	rs10001315	G	A	0.1161	0.0248	2.88403e-06	0.00422	0.01022	0.680039	0.00659541	21.9027
Fibroblast growth factor 7	IlEgl8	ER+ Breast cancer	rs10121238	T	G	0.1627	0.0319	3.31131e-07	-0.00088	0.01284	0.94531	0.00781878	25.9974
Fibroblast growth factor 7	IlEgl8	ER+ Breast cancer	rs116909176	C	A	0.3077	0.0664	3.54813e-06	0.01046	0.03196	0.74339	0.00646334	21.4613
Fibroblast growth factor 7	IlEgl8	ER+ Breast cancer	rs1276458	T	C	0.1811	0.0363	5.88844e-07	0.01656	0.01558	0.28781	0.00748369	24.8748
Fibroblast growth factor 7	IlEgl8	ER+ Breast cancer	rs140734490	C	T	-0.4558	0.0998	4.89779e-06	-0.04257	0.04888	0.38381	0.00627923	20.8461
Fibroblast growth factor 7	IlEgl8	ER+ Breast cancer	rs192905878	A	T	0.4034	0.0824	1e-06	0.05072	0.0365	0.16463	0.00720825	23.9527
Fibroblast growth factor 7	IlEgl8	ER+ Breast cancer	rs58907279	C	T	-0.2087	0.0454	4.2658e-06	-0.03386	0.0205	0.0986779	0.00636087	21.1188
Fibroblast growth factor 7	IlEgl8	ER+ Breast cancer	rs6701699	A	G	-0.483	0.1027	2.5704e-06	-0.05491	0.04162	0.18704	0.00665591	22.105
Fibroblast growth factor 7	IlEgl8	ER+ Breast cancer	rs9303588	G	A	0.1236	0.0265	3.0903e-06	-0.00191	0.01057	0.85637	0.00654707	21.7411
Fibroblast growth factor 8 isoform B	BTlu8z	ER+ Breast cancer	rs10801557	T	C	-0.1413	0.0254	2.5704e-08	0.00363	0.01045	0.72809	0.00928793	30.9281
Fibroblast growth factor 8 isoform B	BTlu8z	ER+ Breast cancer	rs114013956	G	A	-0.4067	0.0852	1.8197e-06	0.02497	0.03893	0.52139	0.00685545	22.7723
Fibroblast growth factor 8 isoform B	BTlu8z	ER+ Breast cancer	rs118032473	C	G	-0.4144	0.0905	4.67735e-06	-0.01447	0.05768	0.80186	0.00631171	20.9546
Fibroblast growth factor 8 isoform B	BTlu8z	ER+ Breast cancer	rs12467463	A	G	0.1382	0.0287	1.44544e-06	0.01673	0.01196	0.16168	0.00697536	23.1734
Fibroblast growth factor 8 isoform B	BTlu8z	ER+ Breast cancer	rs12974538	G	T	0.1301	0.0281	3.54813e-06	-0.03479	0.01225	0.00451502	0.00645187	21.4229
Fibroblast growth factor 8 isoform B	BTlu8z	ER+ Breast cancer	rs150331009	C	T	0.5455	0.1122	1.1749e-06	0.03804	0.04777	0.42584	0.00710983	23.6233
Fibroblast growth factor 8 isoform B	BTlu8z	ER+ Breast cancer	rs2857603	A	G	0.2437	0.0524	3.38844e-06	-0.02752	0.0247	0.26529	0.00650978	21.6165
Fibroblast growth factor 8 isoform B	BTlu8z	ER+ Breast cancer	rs35609310	G	A	-0.2227	0.0485	4.36516e-06	-0.00166	0.0223	0.94076	0.00634668	21.0714
Fibroblast growth factor 8 isoform B	BTlu8z	ER+ Breast cancer	rs56284011	C	G	-0.3299	0.0656	4.89779e-07	-0.01249	0.02653	0.637699	0.00760321	25.2752
Fibroblast growth factor 8 isoform B	BTlu8z	ER+ Breast cancer	rs62143196	G	A	-0.1712	0.0303	1.54882e-08	-0.01552	0.01273	0.22275	0.00957848	31.905
Fibroblast growth factor 8 isoform B	BTlu8z	ER+ Breast cancer	rs74480769	G	A	-0.3783	0.0734	2.63027e-07	-0.01039	0.02904	0.72048	0.00798278	26.5471
Fibroblast growth factor 8 isoform B	BTlu8z	ER+ Breast cancer	rs9916061	G	A	0.3649	0.0734	6.60693e-07	0.00282	0.03245	0.93086	0.0074314	24.6997
Fibroblast growth factor 8 isoform A	QWFTcS	ER+ Breast cancer	rs113588001	A	G	-0.2156	0.0447	1.41254e-06	-0.01486	0.02019	0.46177	0.00699821	23.2498
Fibroblast growth factor 8 isoform A	QWFTcS	ER+ Breast cancer	rs116999957	A	G	-0.372	0.0814	4.89779e-06	-0.00411	0.04788	0.93157	0.00628713	20.8725
Fibroblast growth factor 8 isoform A	QWFTcS	ER+ Breast cancer	rs117456867	A	G	-0.3385	0.0679	6.16595e-07	0.04988	0.03178	0.11653	0.00747265	24.8379
Fibroblast growth factor 8 isoform A	QWFTcS	ER+ Breast cancer	rs140727522	A	G	0.4709	0.102	3.89045e-06	-0.01539	0.04649	0.740611	0.00641529	21.3007
Fibroblast growth factor 8 isoform A	QWFTcS	ER+ Breast cancer	rs140846664	A	G	-0.3886	0.0786	7.76247e-07	-0.06357	0.03461	0.0662445	0.0073504	24.4285
Fibroblast growth factor 8 isoform A	QWFTcS	ER+ Breast cancer	rs141101083	C	T	0.6388	0.1297	8.31764e-07	0.16551	0.06802	0.014961	0.00729499	24.243
Fibroblast growth factor 8 isoform A	QWFTcS	ER+ Breast cancer	rs188358390	A	G	-0.3861	0.0823	2.69153e-06	0.05035	0.04139	0.22384	0.00662321	21.9956
Fibroblast growth factor 8 isoform A	QWFTcS	ER+ Breast cancer	rs34761731	G	A	0.2006	0.025	1.14815e-15	0.01111	0.01256	0.37669	0.0191314	64.3456
Fibroblast growth factor 8 isoform A	QWFTcS	ER+ Breast cancer	rs41273941	G	A	0.3394	0.0718	2.29087e-06	-0.02453	0.03432	0.47483	0.00672356	22.3312
Fibroblast growth factor 8 isoform A	QWFTcS	ER+ Breast cancer	rs6807681	T	C	0.1328	0.0281	2.18776e-06	0.01161	0.01161	0.31704	0.00672062	22.3213
Fibroblast growth factor 8 isoform A	QWFTcS	ER+ Breast cancer	rs71496418	T	C	0.259	0.0478	6.0256e-08	-7e-05	0.02082	0.99726	0.00881562	29.3414
Fibroblast growth factor 8 isoform A	QWFTcS	ER+ Breast cancer	rs71507563	C	G	0.4793	0.0967	7.24436e-07	-0.00876	0.06292	0.88922	0.00738748	24.5527
Fibroblast growth factor 8 isoform A	QWFTcS	ER+ Breast cancer	rs73095551	G	A	-0.2769	0.0572	1.31826e-06	0.00588	0.02926	0.84084	0.00704914	23.4202
Fibroblast growth factor 8 isoform A	QWFTcS	ER+ Breast cancer	rs77325078	T	G	-0.3018	0.0659	4.67735e-06	0.02855	0.04032	0.47889	0.00631352	20.9606
Fibroblast growth factor 8 isoform A	QWFTcS	ER+ Breast cancer	rs78736469	A	C	-0.4647	0.094	7.76247e-07	0.02705	0.04761	0.569879	0.00734921	24.4245
Fibroblast growth factor 9	zFDXMQ	ER+ Breast cancer	rs10968022	A	G	-0.1324	0.0284	3.16228e-06	-0.02085	0.01196	0.0812625	0.00654099	21.7208
Fibroblast growth factor 9	zFDXMQ	ER+ Breast cancer	rs117074452	C	T	0.3774	0.0794	1.99526e-06	0.03285	0.03533	0.35239	0.00679759	22.5787
Fibroblast growth factor 9	zFDXMQ	ER+ Breast cancer	rs12485316	G	T	0.1271	0.0277	4.67735e-06	0.00357	0.01174	0.760761	0.0063376	21.0411
Fibroblast growth factor 9	zFDXMQ	ER+ Breast cancer	rs149751095	G	T	-0.4732	0.1025	3.89045e-06	0.05521	0.04847	0.25474	0.00641507	21.2999
Fibroblast growth factor 9	zFDXMQ	ER+ Breast cancer	rs1737979	C	T	0.1812	0.0371	1e-06	-0.02499	0.01557	0.10847	0.00717457	23.84
Fibroblast growth factor 9	zFDXMQ	ER+ Breast cancer	rs17644127	T	C	0.1476	0.032	3.89045e-06	0.01668	0.01335	0.21163	0.00640379	21.2623
Fibroblast growth factor 9	zFDXMQ	ER+ Breast cancer	rs2720109	G	A	-0.1855	0.0406	4.89779e-06	0.02219	0.02077	0.2853	0.00628423	20.8628
Fibroblast growth factor 9	zFDXMQ	ER+ Breast cancer	rs34934914	G	C	-0.1642	0.0351	2.88403e-06	-0.0224	0.01453	0.12308	0.00658593	21.871
Fibroblast growth factor 9	zFDXMQ	ER+ Breast cancer	rs4867729	T	G	0.2302	0.0493	2.95121e-06	0.0019	0.02026	0.9253	0.00656164	21.7898
Fibroblast growth factor 9	zFDXMQ	ER+ Breast cancer	rs62143196	G	A	-0.1576	0.0303	1.94984e-07	-0.01552	0.01273	0.22275	0.00812899	27.0373
Fibroblast growth factor 9	zFDXMQ	ER+ Breast cancer	rs62306542	G	C	0.2138	0.0421	3.71535e-07	-0.00986	0.01755	0.574101	0.00775222	25.7744
Fibroblast growth factor 9	zFDXMQ	ER+ Breast cancer	rs72750467	C	T	0.2858	0.0612	2.95121e-06	-0.00373	0.02385	0.87566	0.00656321	21.7951
Fibroblast growth factor 9	zFDXMQ	ER+ Breast cancer	rs72777100	C	T	0.2289	0.0497	4.16869e-06	0.03715	0.02445	0.12869	0.00638486	21.199
Fibroblast growth factor 9	zFDXMQ	ER+ Breast cancer	rs72839871	T	C	-0.4333	0.0853	3.80189e-07	-0.01628	0.0487	0.73822	0.00775626	25.7879
Fibroblast growth factor 9	zFDXMQ	ER+ Breast cancer	rs72848187	A	G	0.2896	0.0634	4.89779e-06	-0.04027	0.02865	0.1599	0.00628111	20.8524
Fibroblast growth factor 9	zFDXMQ	ER+ Breast cancer	rs72901356	G	A	-0.1535	0.0316	1.1749e-06	0.03321	0.01677	0.0476212	0.00709747	23.5819
Fibroblast growth factor 9	zFDXMQ	ER+ Breast cancer	rs74935410	G	A	-0.2378	0.0487	1.04713e-06	-0.01388	0.01953	0.47742	0.00717125	23.8288
Fibroblast growth factor 9	zFDXMQ	ER+ Breast cancer	rs78753163	A	G	0.2385	0.0518	4.16869e-06	0.00339	0.02395	0.8873	0.00638104	21.1862
Fibroblast growth factor receptor 2	2Hjefc	ER+ Breast cancer	rs114860748	T	C	-0.2708	0.0576	2.51189e-06	-0.00416	0.02628	0.87429	0.00665133	22.0897
Fibroblast growth factor receptor 2	2Hjefc	ER+ Breast cancer	rs1149170	C	A	-0.1439	0.0289	6.60693e-07	-0.02472	0.01228	0.0441672	0.00745471	24.7778
Fibroblast growth factor receptor 2	2Hjefc	ER+ Breast cancer	rs116981374	A	G	0.3386	0.0736	4.16869e-06	0.0294	0.0347	0.39692	0.00637085	21.1522
Fibroblast growth factor receptor 2	2Hjefc	ER+ Breast cancer	rs13233229	T	C	0.1197	0.0262	4.7863e-06	0.00857	0.01069	0.42248	0.00628352	20.8604
Fibroblast growth factor receptor 2	2Hjefc	ER+ Breast cancer	rs141232426	A	G	0.4073	0.0885	4.16869e-06	-0.06798	0.04558	0.13578	0.00637557	21.168
Fibroblast growth factor receptor 2	2Hjefc	ER+ Breast cancer	rs185403294	T	C	0.3237	0.0696	3.23594e-06	0.029	0.03734	0.43736	0.00651006	21.6174
Fibroblast growth factor receptor 2	2Hjefc	ER+ Breast cancer	rs187435509	T	G	0.3117	0.0681	4.7863e-06	-0.04705	0.03057	0.12382	0.00630647	20.9371
Fibroblast growth factor receptor 2	2Hjefc	ER+ Breast cancer	rs38493	A	G	0.1542	0.0313	8.12831e-07	-0.02889	0.012	0.0160968	0.00729883	24.2559
Fibroblast growth factor receptor 2	2Hjefc	ER+ Breast cancer	rs61906271	A	G	-0.3327	0.0708	2.63027e-06	0.05437	0.03633	0.13451	0.00664505	22.0687
Fibroblast growth factor receptor 2	2Hjefc	ER+ Breast cancer	rs72546309	T	C	0.2341	0.0486	1.47911e-06	0.02557	0.0194	0.18743	0.0069798	23.1882
Fibroblast growth factor receptor 2	2Hjefc	ER+ Breast cancer	rs828821	T	C	-0.1203	0.0258	3.23594e-06	0.00367	0.01075	0.73287	0.00654328	21.7284
Fibroblast growth factor receptor 2	2Hjefc	ER+ Breast cancer	rs9305211	A	G	-0.1742	0.038	4.57088e-06	0.0124	0.01518	0.4141	0.00632598	21.0023
Fibroblast growth factor receptor 3	l0AyxD	ER+ Breast cancer	rs111866215	C	A	0.1369	0.0293	2.95121e-06	0.00533	0.01281	0.67718	0.00656997	21.8177
Fibroblast growth factor receptor 3	l0AyxD	ER+ Breast cancer	rs1159124	T	C	-0.1734	0.0369	2.5704e-06	-0.00133	0.01538	0.93115	0.00664514	22.069
Fibroblast growth factor receptor 3	l0AyxD	ER+ Breast cancer	rs2366596	A	G	-0.3495	0.0713	9.54993e-07	0.00652	0.0305	0.83083	0.00722637	24.0133
Fibroblast growth factor receptor 3	l0AyxD	ER+ Breast cancer	rs2484549	G	C	-0.2986	0.0616	1.23027e-06	0.03869	0.02781	0.16417	0.00706793	23.4831
Fibroblast growth factor receptor 3	l0AyxD	ER+ Breast cancer	rs3770586	T	C	0.1209	0.0251	1.51356e-06	0.00307	0.01014	0.761981	0.0069794	23.1869
Fibroblast growth factor receptor 3	l0AyxD	ER+ Breast cancer	rs7259081	A	T	0.1811	0.0314	8.31764e-09	0.01383	0.01305	0.28955	0.00997649	33.2441
Fibroblast growth factor receptor 3	l0AyxD	ER+ Breast cancer	rs80107935	T	C	0.5038	0.1041	1.31826e-06	0.03677	0.03744	0.32601	0.00704529	23.4073
Fibroblast growth factor receptor 3	l0AyxD	ER+ Breast cancer	rs8057731	G	A	0.2234	0.0454	8.51138e-07	0.00952	0.02259	0.67328	0.00728174	24.1987
Fibroblast growth factor receptor 4	0dekSg	ER+ Breast cancer	rs113426457	A	G	0.1979	0.0383	2.39883e-07	-0.02274	0.01925	0.23741	0.00802324	26.6828
Fibroblast growth factor receptor 4	0dekSg	ER+ Breast cancer	rs117365408	T	C	0.6174	0.1294	1.8197e-06	-0.03367	0.05206	0.51782	0.00684911	22.7511
Fibroblast growth factor receptor 4	0dekSg	ER+ Breast cancer	rs13331456	A	T	0.1422	0.0298	1.86209e-06	-0.01416	0.01221	0.24602	0.00685071	22.7564
Fibroblast growth factor receptor 4	0dekSg	ER+ Breast cancer	rs141175648	A	C	0.4113	0.0895	4.36516e-06	0.0167	0.03324	0.61532	0.00635706	21.1061
Fibroblast growth factor receptor 4	0dekSg	ER+ Breast cancer	rs1464552	A	G	-0.1144	0.0249	4.46684e-06	0.0036	0.01018	0.723389	0.00635389	21.0955
Fibroblast growth factor receptor 4	0dekSg	ER+ Breast cancer	rs17133195	T	C	-0.1718	0.0338	3.63078e-07	0.01941	0.01343	0.14835	0.00776572	25.8196
Fibroblast growth factor receptor 4	0dekSg	ER+ Breast cancer	rs35756014	T	C	0.4939	0.1055	2.88403e-06	-0.04491	0.05383	0.40409	0.00659559	21.9033
Fibroblast growth factor receptor 4	0dekSg	ER+ Breast cancer	rs397571	T	C	0.7203	0.1422	4.0738e-07	0.01182	0.06118	0.84675	0.00771293	25.6427
Fibroblast growth factor receptor 4	0dekSg	ER+ Breast cancer	rs4950310	G	A	-0.2552	0.0503	3.80189e-07	0.00481	0.02058	0.81529	0.0077376	25.7254
Fibroblast growth factor receptor 4	0dekSg	ER+ Breast cancer	rs59627935	C	T	0.2008	0.0382	1.44544e-07	-0.00158	0.01544	0.91866	0.00830109	27.6145
Fibroblast growth factor receptor 4	0dekSg	ER+ Breast cancer	rs72772519	T	C	-0.3142	0.0622	4.36516e-07	-0.02605	0.02585	0.31367	0.00767082	25.5017
Fibroblast growth factor receptor 4	0dekSg	ER+ Breast cancer	rs76537754	T	C	0.3436	0.0705	1.07152e-06	-0.02535	0.03654	0.487831	0.00714445	23.7391
Fibroblast growth factor receptor 4	0dekSg	ER+ Breast cancer	rs78976514	T	A	-0.5125	0.1122	4.89779e-06	-0.00123	0.04959	0.98022	0.00628087	20.8516
Fibroblast growth factor receptor 4	0dekSg	ER+ Breast cancer	rs848890	T	C	0.1361	0.0297	4.57088e-06	-0.00127	0.01222	0.91702	0.00632126	20.9865
Fibroblast growth factor receptor 4	0dekSg	ER+ Breast cancer	rs9561825	A	G	-0.1379	0.0299	3.89045e-06	-0.00982	0.01201	0.41335	0.00640252	21.258
Fibroblast growth factor 10	4UcdIB	ER- Breast cancer	rs10200935	T	C	0.3314	0.0725	4.7863e-06	-0.04397	0.0468	0.34746	0.00628989	20.8817
Fibroblast growth factor 10	4UcdIB	ER- Breast cancer	rs10815842	A	G	-0.1385	0.0294	2.45471e-06	-0.02479	0.0188	0.18735	0.00667805	22.179
Fibroblast growth factor 10	4UcdIB	ER- Breast cancer	rs111939578	T	C	0.599	0.1308	4.67735e-06	0.12051	0.07988	0.13143	0.00631309	20.9592
Fibroblast growth factor 10	4UcdIB	ER- Breast cancer	rs149569294	T	G	0.4643	0.1007	4.0738e-06	-0.01483	0.07275	0.83845	0.00639889	21.2459
Fibroblast growth factor 10	4UcdIB	ER- Breast cancer	rs17166214	T	G	-0.3272	0.0704	3.38844e-06	0.02168	0.05361	0.685829	0.00650134	21.5883
Fibroblast growth factor 10	4UcdIB	ER- Breast cancer	rs34968849	G	T	-0.2156	0.0466	3.63078e-06	-0.01796	0.03303	0.586659	0.00644278	21.3925
Fibroblast growth factor 10	4UcdIB	ER- Breast cancer	rs7238980	T	C	0.2755	0.0575	1.69824e-06	-0.03074	0.03901	0.43073	0.00690641	22.9427
Fibroblast growth factor 1	Zff3Nb	ER- Breast cancer	rs115973681	C	A	-0.5829	0.1064	4.36516e-08	0.00021	0.0628	0.99732	0.00901008	29.9945
Fibroblast growth factor 1	Zff3Nb	ER- Breast cancer	rs11674455	A	G	-0.3172	0.0694	4.89779e-06	-0.08747	0.05361	0.10277	0.00628872	20.8778
Fibroblast growth factor 1	Zff3Nb	ER- Breast cancer	rs141170965	G	T	-0.6941	0.133	1.8197e-07	-0.08194	0.09191	0.37261	0.00818327	27.2193
Fibroblast growth factor 1	Zff3Nb	ER- Breast cancer	rs144697176	G	C	0.4772	0.0932	3.0903e-07	0.02283	0.07588	0.76347	0.00787931	26.2003
Fibroblast growth factor 1	Zff3Nb	ER- Breast cancer	rs148316566	T	C	0.63	0.137	4.2658e-06	-0.05049	0.11626	0.664099	0.00636533	21.1338
Fibroblast growth factor 1	Zff3Nb	ER- Breast cancer	rs202526	T	C	-0.1256	0.0251	5.7544e-07	0.01362	0.01659	0.41141	0.00752843	25.0247
Fibroblast growth factor 1	Zff3Nb	ER- Breast cancer	rs35151822	A	T	0.1612	0.0346	3.23594e-06	0.02715	0.02405	0.25898	0.0065326	21.6928
Fibroblast growth factor 1	Zff3Nb	ER- Breast cancer	rs60229479	A	G	-0.3753	0.0754	6.60693e-07	-0.03468	0.05185	0.50359	0.0074494	24.76
Fibroblast growth factor 1	Zff3Nb	ER- Breast cancer	rs62143197	A	G	-0.1876	0.0303	6.0256e-10	-0.00746	0.02045	0.71528	0.0114794	38.3104
Fibroblast growth factor 1	Zff3Nb	ER- Breast cancer	rs72718958	G	C	0.4395	0.0957	4.36516e-06	-0.03205	0.06725	0.63368	0.00634866	21.0781
Fibroblast growth factor 1	Zff3Nb	ER- Breast cancer	rs76068903	T	C	-0.2655	0.0552	1.47911e-06	-0.11032	0.03844	0.00410147	0.00695941	23.12
Fibroblast growth factor 1	Zff3Nb	ER- Breast cancer	rs839618	T	C	-0.124	0.0261	2.13796e-06	-0.00387	0.017	0.82007	0.00679137	22.5579
Fibroblast growth factor 16	QWFTcS	ER- Breast cancer	rs11021718	A	G	0.1216	0.0261	3.23594e-06	-0.02101	0.01705	0.21785	0.00653272	21.6932
Fibroblast growth factor 16	QWFTcS	ER- Breast cancer	rs111714942	T	C	-0.312	0.0679	4.36516e-06	-0.0646	0.05217	0.21558	0.00635558	21.1012
Fibroblast growth factor 16	QWFTcS	ER- Breast cancer	rs11655081	C	T	-0.2908	0.0616	2.34423e-06	0.00592	0.03656	0.87141	0.00670594	22.2723
Fibroblast growth factor 16	QWFTcS	ER- Breast cancer	rs117485699	T	A	0.3457	0.0746	3.63078e-06	0.12478	0.05767	0.0305	0.00646338	21.4614
Fibroblast growth factor 16	QWFTcS	ER- Breast cancer	rs147217951	C	T	-0.8177	0.1704	1.58489e-06	0.16725	0.0967	0.0837105	0.00692762	23.0137
Fibroblast growth factor 16	QWFTcS	ER- Breast cancer	rs17478444	T	C	0.2419	0.0502	1.44544e-06	-0.09014	0.03701	0.0148789	0.00698513	23.206
Fibroblast growth factor 16	QWFTcS	ER- Breast cancer	rs1955054	G	A	0.1516	0.0327	3.63078e-06	0.01372	0.02158	0.52484	0.00646902	21.4803
Fibroblast growth factor 16	QWFTcS	ER- Breast cancer	rs4793804	T	C	0.1305	0.0269	1.25893e-06	-0.03551	0.0178	0.0460437	0.00707922	23.5209
Fibroblast growth factor 16	QWFTcS	ER- Breast cancer	rs6667065	A	G	0.1209	0.0258	2.75423e-06	-0.00884	0.01687	0.60041	0.00660828	21.9457
Fibroblast growth factor 16	QWFTcS	ER- Breast cancer	rs6676433	G	A	0.2494	0.0538	3.54813e-06	0.05726	0.03433	0.0953586	0.00646792	21.4766
Fibroblast growth factor 16	QWFTcS	ER- Breast cancer	rs7645977	A	C	0.1449	0.0309	2.69153e-06	-0.01118	0.02087	0.59228	0.00661745	21.9764
Fibroblast growth factor 16	QWFTcS	ER- Breast cancer	rs7831284	T	A	0.1255	0.0265	2.18776e-06	-0.00148	0.01781	0.93385	0.00674853	22.4147
Fibroblast growth factor 19	QWFTcS	ER- Breast cancer	rs10044294	C	A	-0.1353	0.029	3.16228e-06	0.00698	0.01868	0.70875	0.00655088	21.7539
Fibroblast growth factor 19	QWFTcS	ER- Breast cancer	rs1030431	G	A	0.1233	0.0266	3.54813e-06	0.00051	0.01759	0.9767	0.00646695	21.4733
Fibroblast growth factor 19	QWFTcS	ER- Breast cancer	rs10769865	T	C	0.1322	0.0278	2.04174e-06	-0.01744	0.01875	0.35236	0.00680398	22.6001
Fibroblast growth factor 19	QWFTcS	ER- Breast cancer	rs117807175	C	G	-0.3506	0.0756	3.46737e-06	0.07867	0.05537	0.1554	0.00647313	21.494
Fibroblast growth factor 19	QWFTcS	ER- Breast cancer	rs12185505	A	C	-0.1378	0.0287	1.51356e-06	0.02305	0.02019	0.25353	0.00693532	23.0394
Fibroblast growth factor 19	QWFTcS	ER- Breast cancer	rs139072683	T	C	-0.4972	0.1043	1.90546e-06	-0.08146	0.06737	0.22656	0.00683705	22.7107
Fibroblast growth factor 19	QWFTcS	ER- Breast cancer	rs146586833	A	G	0.3863	0.0824	2.75423e-06	0.0459	0.05885	0.43542	0.00661405	21.965
Fibroblast growth factor 19	QWFTcS	ER- Breast cancer	rs16880419	A	C	-0.1563	0.0304	2.81838e-07	-0.02662	0.02002	0.18375	0.0079444	26.4185
Fibroblast growth factor 19	QWFTcS	ER- Breast cancer	rs28851929	A	G	-0.2015	0.042	1.58489e-06	0.01755	0.02889	0.543579	0.0069245	23.0032
Fibroblast growth factor 19	QWFTcS	ER- Breast cancer	rs4146336	C	A	-0.1178	0.0255	3.71535e-06	-0.01681	0.01726	0.33014	0.00642342	21.3278
Fibroblast growth factor 19	QWFTcS	ER- Breast cancer	rs601338	A	G	-0.1797	0.0244	1.65959e-13	-0.01157	0.01643	0.48135	0.0161656	54.2067
Fibroblast growth factor 19	QWFTcS	ER- Breast cancer	rs6588282	A	G	-0.1205	0.0257	2.69153e-06	0.02434	0.01686	0.14874	0.00661576	21.9707
Fibroblast growth factor 19	QWFTcS	ER- Breast cancer	rs72824958	T	C	-0.3486	0.0746	2.95121e-06	0.05778	0.05672	0.30842	0.00657156	21.823
Fibroblast growth factor 19	QWFTcS	ER- Breast cancer	rs737569	T	C	0.1202	0.0248	1.23027e-06	-0.01546	0.0163	0.34274	0.00706611	23.477
Fibroblast growth factor 19	QWFTcS	ER- Breast cancer	rs7647438	A	G	-0.2035	0.0404	4.7863e-07	-0.0417	0.03182	0.19007	0.00762773	25.3573
Fibroblast growth factor 19	QWFTcS	ER- Breast cancer	rs9609867	A	G	-0.1468	0.0285	2.69153e-07	-0.00975	0.01868	0.601719	0.00797334	26.5155
Fibroblast growth factor 19	QWFTcS	ER- Breast cancer	rs9651454	G	A	-0.1167	0.0249	2.81838e-06	-0.00145	0.01655	0.92999	0.00661024	21.9523
Fibroblast growth factor 20	hgfJiA	ER- Breast cancer	rs11031742	G	A	0.3675	0.0738	6.45654e-07	-0.0742	0.05429	0.17169	0.00745601	24.7821
Fibroblast growth factor 20	hgfJiA	ER- Breast cancer	rs11160977	C	T	0.1496	0.0301	6.91831e-07	-0.03015	0.01883	0.10921	0.00742757	24.6869
Fibroblast growth factor 20	hgfJiA	ER- Breast cancer	rs116888600	A	T	-0.5015	0.0955	1.51356e-07	-0.07292	0.06293	0.24653	0.0082847	27.5595
Fibroblast growth factor 20	hgfJiA	ER- Breast cancer	rs117852835	T	C	0.466	0.0996	2.88403e-06	0.02045	0.06544	0.75472	0.00658775	21.8771
Fibroblast growth factor 20	hgfJiA	ER- Breast cancer	rs11793943	A	G	0.5395	0.1155	3.01995e-06	-0.08402	0.08089	0.29893	0.00656617	21.805
Fibroblast growth factor 20	hgfJiA	ER- Breast cancer	rs132390	T	C	0.3005	0.0651	3.98107e-06	-0.00593	0.04281	0.88978	0.00641338	21.2943
Fibroblast growth factor 20	hgfJiA	ER- Breast cancer	rs144930435	C	T	0.2585	0.0527	9.54993e-07	0.04351	0.03307	0.18827	0.00723603	24.0457
Fibroblast growth factor 20	hgfJiA	ER- Breast cancer	rs148151932	G	A	0.5863	0.1194	9.12011e-07	-0.07013	0.08364	0.4018	0.00725145	24.0973
Fibroblast growth factor 20	hgfJiA	ER- Breast cancer	rs150352776	G	C	-0.5858	0.1255	3.01995e-06	-0.17526	0.09036	0.0524252	0.00655705	21.7745
Fibroblast growth factor 20	hgfJiA	ER- Breast cancer	rs190088230	T	G	-0.2856	0.0617	3.71535e-06	-0.08009	0.05343	0.13391	0.00644898	21.4133
Fibroblast growth factor 20	hgfJiA	ER- Breast cancer	rs2604852	A	C	-0.2113	0.044	1.58489e-06	-0.01391	0.03032	0.646399	0.00693784	23.0479
Fibroblast growth factor 20	hgfJiA	ER- Breast cancer	rs557541	T	C	-0.1185	0.0253	2.88403e-06	-0.00124	0.01719	0.94261	0.00660197	21.9246
Fibroblast growth factor 20	hgfJiA	ER- Breast cancer	rs6833416	C	T	-0.1176	0.0255	4.0738e-06	0.0024	0.01687	0.88693	0.00640176	21.2555
Fibroblast growth factor 20	hgfJiA	ER- Breast cancer	rs6986024	C	T	-0.1373	0.0296	3.38844e-06	-0.00586	0.01959	0.764871	0.00647576	21.5028
Fibroblast growth factor 20	hgfJiA	ER- Breast cancer	rs74675502	G	A	0.2563	0.0557	4.16869e-06	0.04828	0.03707	0.19278	0.0063733	21.1604
Fibroblast growth factor 20	hgfJiA	ER- Breast cancer	rs74935410	G	A	-0.2432	0.0487	5.88844e-07	-0.01624	0.03134	0.60444	0.00749817	24.9233
Fibroblast growth factor 20	hgfJiA	ER- Breast cancer	rs78505581	T	C	-0.1843	0.0393	2.69153e-06	-0.03265	0.02622	0.21303	0.00661814	21.9787
Fibroblast growth factor 23	hgfJiA	ER- Breast cancer	rs10089499	T	C	-0.133	0.0262	3.80189e-07	0.00341	0.01745	0.84499	0.00774601	25.7536
Fibroblast growth factor 23	hgfJiA	ER- Breast cancer	rs112950167	A	G	0.4291	0.0894	1.58489e-06	0.13059	0.09075	0.15013	0.00693068	23.0239
Fibroblast growth factor 23	hgfJiA	ER- Breast cancer	rs11873322	A	G	0.1182	0.0257	4.36516e-06	-0.0047	0.01735	0.78658	0.00636721	21.14
Fibroblast growth factor 23	hgfJiA	ER- Breast cancer	rs16953952	G	A	-0.3049	0.0667	4.89779e-06	0.07619	0.05195	0.14251	0.00629038	20.8833
Fibroblast growth factor 23	hgfJiA	ER- Breast cancer	rs17041270	T	C	0.3188	0.0676	2.39883e-06	0.00373	0.04782	0.93776	0.00669239	22.227
Fibroblast growth factor 23	hgfJiA	ER- Breast cancer	rs2399393	T	C	-0.2053	0.0411	5.7544e-07	-0.02359	0.02763	0.39317	0.00750202	24.9362
Fibroblast growth factor 23	hgfJiA	ER- Breast cancer	rs2706690	G	A	-0.2331	0.0496	2.5704e-06	0.00528	0.0283	0.85197	0.00664629	22.0728
Fibroblast growth factor 23	hgfJiA	ER- Breast cancer	rs562576	C	G	-0.1688	0.0363	3.23594e-06	0.00826	0.02335	0.723329	0.00650804	21.6107
Fibroblast growth factor 23	hgfJiA	ER- Breast cancer	rs61815283	C	T	0.6504	0.1193	5.01187e-08	0.10302	0.06315	0.10281	0.00892363	29.7041
Fibroblast growth factor 23	hgfJiA	ER- Breast cancer	rs6739183	A	C	-0.1184	0.0259	4.89779e-06	-0.02916	0.01755	0.096594	0.00629097	20.8853
Fibroblast growth factor 23	hgfJiA	ER- Breast cancer	rs7220979	C	T	0.1697	0.0338	5.24807e-07	0.06213	0.02343	0.00801567	0.00757846	25.1923
Fibroblast growth factor 23	hgfJiA	ER- Breast cancer	rs7632516	C	T	0.1915	0.0416	4.16869e-06	0.01839	0.0264	0.48607	0.00637861	21.1781
Fibroblast growth factor 23	hgfJiA	ER- Breast cancer	rs775978	G	A	-0.2266	0.0471	1.47911e-06	-0.04254	0.02973	0.15238	0.00696302	23.1321
Fibroblast growth factor 23	hgfJiA	ER- Breast cancer	rs80302401	T	C	0.2258	0.0486	3.38844e-06	-0.02764	0.03353	0.4097	0.00649679	21.5731
Fibroblast growth factor 4	A7LkWw	ER- Breast cancer	rs10892320	T	C	-0.1368	0.0278	8.31764e-07	0.02723	0.01868	0.14503	0.0072822	24.2002
Fibroblast growth factor 4	A7LkWw	ER- Breast cancer	rs11571799	A	T	-0.2661	0.0581	4.57088e-06	0.06736	0.03819	0.0777678	0.00631453	20.964
Fibroblast growth factor 4	A7LkWw	ER- Breast cancer	rs11756822	T	C	-0.1329	0.0281	2.23872e-06	0.0054	0.01747	0.75726	0.00673068	22.355
Fibroblast growth factor 4	A7LkWw	ER- Breast cancer	rs11996752	A	G	-0.1322	0.0288	4.46684e-06	0.03429	0.01759	0.0512153	0.00634263	21.0579
Fibroblast growth factor 4	A7LkWw	ER- Breast cancer	rs12411059	G	A	-0.2838	0.0589	1.47911e-06	0.0114	0.03894	0.769699	0.00698401	23.2023
Fibroblast growth factor 4	A7LkWw	ER- Breast cancer	rs146730437	T	C	-0.506	0.108	2.81838e-06	-0.00598	0.08628	0.94475	0.00660586	21.9377
Fibroblast growth factor 4	A7LkWw	ER- Breast cancer	rs150149931	T	C	-0.3162	0.0661	1.69824e-06	0.07501	0.04854	0.12228	0.00688454	22.8695
Fibroblast growth factor 4	A7LkWw	ER- Breast cancer	rs150870400	T	C	-0.6936	0.1467	2.29087e-06	0.05387	0.10153	0.59572	0.00672638	22.3406
Fibroblast growth factor 4	A7LkWw	ER- Breast cancer	rs17481569	C	T	-0.1685	0.0367	4.46684e-06	0.02652	0.02464	0.28176	0.00634538	21.0671
Fibroblast growth factor 4	A7LkWw	ER- Breast cancer	rs2555186	C	T	-0.1404	0.0301	3.0903e-06	0.00354	0.02117	0.86716	0.00654791	21.7439
Fibroblast growth factor 4	A7LkWw	ER- Breast cancer	rs4632248	T	G	-0.1505	0.0299	5.01187e-07	-0.00697	0.02005	0.72809	0.00761666	25.3202
Fibroblast growth factor 4	A7LkWw	ER- Breast cancer	rs4850679	T	C	0.1367	0.0284	1.54882e-06	0.01073	0.01844	0.560819	0.00696975	23.1546
Fibroblast growth factor 4	A7LkWw	ER- Breast cancer	rs7203589	A	G	0.1716	0.0375	4.89779e-06	0.02484	0.02676	0.35326	0.00630348	20.9271
Fibroblast growth factor 4	A7LkWw	ER- Breast cancer	rs7217395	T	C	0.1241	0.0263	2.45471e-06	-0.00972	0.01704	0.56848	0.00669988	22.252
Fibroblast growth factor 4	A7LkWw	ER- Breast cancer	rs9290756	A	C	0.1202	0.0259	3.63078e-06	0.01694	0.02008	0.39884	0.00648245	21.5252
Fibroblast growth factor 4	A7LkWw	ER- Breast cancer	rs9843859	A	G	-0.3193	0.0677	2.39883e-06	-0.08909	0.04658	0.0557969	0.00669358	22.2309
Fibroblast growth factor 5	IlEgl8	ER- Breast cancer	rs116363925	T	G	0.2283	0.0499	4.7863e-06	-0.08341	0.04218	0.0479899	0.00630115	20.9193
Fibroblast growth factor 5	IlEgl8	ER- Breast cancer	rs11925010	C	A	-0.134	0.0282	2.04174e-06	-0.02019	0.01837	0.27169	0.00679368	22.5657
Fibroblast growth factor 5	IlEgl8	ER- Breast cancer	rs12124038	G	A	-0.1137	0.0248	4.57088e-06	-0.00541	0.01634	0.740549	0.00632726	21.0065
Fibroblast growth factor 5	IlEgl8	ER- Breast cancer	rs139026218	T	C	0.5309	0.1161	4.89779e-06	-0.03324	0.08827	0.70649	0.00629467	20.8977
Fibroblast growth factor 5	IlEgl8	ER- Breast cancer	rs187427404	C	T	0.5893	0.1208	1.07152e-06	0.00136	0.08114	0.98664	0.0071577	23.7835
Fibroblast growth factor 5	IlEgl8	ER- Breast cancer	rs2469167	G	A	0.1148	0.0246	3.16228e-06	-0.01369	0.01633	0.40174	0.00655409	21.7646
Fibroblast growth factor 5	IlEgl8	ER- Breast cancer	rs2745805	A	G	0.1365	0.0298	4.57088e-06	-0.00531	0.02406	0.82528	0.0063159	20.9686
Fibroblast growth factor 5	IlEgl8	ER- Breast cancer	rs34377879	A	G	0.1422	0.0296	1.54882e-06	-0.02011	0.01971	0.30758	0.00694296	23.065
Fibroblast growth factor 5	IlEgl8	ER- Breast cancer	rs530135	A	G	-0.1437	0.0295	1.09648e-06	0.00072	0.02405	0.97612	0.00713696	23.7141
Fibroblast growth factor 5	IlEgl8	ER- Breast cancer	rs55712423	A	G	0.4983	0.0986	4.36516e-07	0.19503	0.06276	0.0018863	0.00767777	25.5249
Fibroblast growth factor 5	IlEgl8	ER- Breast cancer	rs61760664	C	G	0.4026	0.0872	3.89045e-06	0.03072	0.07117	0.665971	0.00641614	21.3035
Fibroblast growth factor 5	IlEgl8	ER- Breast cancer	rs7984062	G	A	-0.1409	0.0285	7.76247e-07	0.00667	0.01872	0.721651	0.00734993	24.4269
Fibroblast growth factor 5	IlEgl8	ER- Breast cancer	rs80161177	C	T	-0.4926	0.1027	1.58489e-06	0.11707	0.08008	0.14378	0.00692127	22.9924
Fibroblast growth factor 6	JeukL4	ER- Breast cancer	rs117686951	T	C	0.3973	0.086	3.89045e-06	0.04484	0.06848	0.51258	0.00642386	21.3293
Fibroblast growth factor 6	JeukL4	ER- Breast cancer	rs139495645	C	G	0.4725	0.0969	1.07152e-06	0.09186	0.08368	0.27229	0.00715144	23.7625
Fibroblast growth factor 6	JeukL4	ER- Breast cancer	rs148927576	A	G	0.4918	0.1069	4.16869e-06	-0.05876	0.07741	0.4478	0.00637089	21.1523
Fibroblast growth factor 6	JeukL4	ER- Breast cancer	rs185808648	C	G	-0.3184	0.0675	2.34423e-06	0.03449	0.0502	0.49197	0.00669538	22.237
Fibroblast growth factor 6	JeukL4	ER- Breast cancer	rs62323039	C	A	0.2052	0.0416	8.12831e-07	0.02797	0.02776	0.31358	0.007317	24.3167
Fibroblast growth factor 6	JeukL4	ER- Breast cancer	rs6880199	C	T	0.1514	0.0305	6.76083e-07	-0.01193	0.02046	0.55971	0.00740929	24.6257
Fibroblast growth factor 6	JeukL4	ER- Breast cancer	rs7043655	C	A	0.1216	0.0253	1.58489e-06	0.00328	0.01673	0.84442	0.00694947	23.0868
Fibroblast growth factor 6	JeukL4	ER- Breast cancer	rs7259734	A	T	0.1359	0.0285	1.8197e-06	0.0002	0.01984	0.99214	0.00684104	22.7241
Fibroblast growth factor 7	IlEgl8	ER- Breast cancer	rs10001315	G	A	0.1161	0.0248	2.88403e-06	0.01565	0.01639	0.33971	0.00659541	21.9027
Fibroblast growth factor 7	IlEgl8	ER- Breast cancer	rs10121238	T	G	0.1627	0.0319	3.31131e-07	-0.05113	0.02084	0.0141729	0.00781878	25.9974
Fibroblast growth factor 7	IlEgl8	ER- Breast cancer	rs116909176	C	A	0.3077	0.0664	3.54813e-06	-0.02295	0.05244	0.66165	0.00646334	21.4613
Fibroblast growth factor 7	IlEgl8	ER- Breast cancer	rs1276458	T	C	0.1811	0.0363	5.88844e-07	-0.00016	0.02503	0.99501	0.00748369	24.8748
Fibroblast growth factor 7	IlEgl8	ER- Breast cancer	rs140734490	C	T	-0.4558	0.0998	4.89779e-06	-0.03977	0.07873	0.61342	0.00627923	20.8461
Fibroblast growth factor 7	IlEgl8	ER- Breast cancer	rs192905878	A	T	0.4034	0.0824	1e-06	0.06917	0.05829	0.23542	0.00720825	23.9527
Fibroblast growth factor 7	IlEgl8	ER- Breast cancer	rs58907279	C	T	-0.2087	0.0454	4.2658e-06	-0.01712	0.03275	0.60119	0.00636087	21.1188
Fibroblast growth factor 7	IlEgl8	ER- Breast cancer	rs6701699	A	G	-0.483	0.1027	2.5704e-06	0.03127	0.06603	0.635749	0.00665591	22.105
Fibroblast growth factor 7	IlEgl8	ER- Breast cancer	rs9303588	G	A	0.1236	0.0265	3.0903e-06	-0.00443	0.01705	0.7952	0.00654707	21.7411
Fibroblast growth factor 8 isoform B	BTlu8z	ER- Breast cancer	rs10801557	T	C	-0.1413	0.0254	2.5704e-08	-0.02004	0.0168	0.23282	0.00928793	30.9281
Fibroblast growth factor 8 isoform B	BTlu8z	ER- Breast cancer	rs114013956	G	A	-0.4067	0.0852	1.8197e-06	0.01971	0.0632	0.755179	0.00685545	22.7723
Fibroblast growth factor 8 isoform B	BTlu8z	ER- Breast cancer	rs118032473	C	G	-0.4144	0.0905	4.67735e-06	0.07829	0.09139	0.39165	0.00631171	20.9546
Fibroblast growth factor 8 isoform B	BTlu8z	ER- Breast cancer	rs12467463	A	G	0.1382	0.0287	1.44544e-06	-0.00733	0.01934	0.70482	0.00697536	23.1734
Fibroblast growth factor 8 isoform B	BTlu8z	ER- Breast cancer	rs12974538	G	T	0.1301	0.0281	3.54813e-06	-0.02037	0.01969	0.30099	0.00645187	21.4229
Fibroblast growth factor 8 isoform B	BTlu8z	ER- Breast cancer	rs150331009	C	T	0.5455	0.1122	1.1749e-06	0.0044	0.07818	0.95508	0.00710983	23.6233
Fibroblast growth factor 8 isoform B	BTlu8z	ER- Breast cancer	rs2857603	A	G	0.2437	0.0524	3.38844e-06	-0.01833	0.03946	0.64229	0.00650978	21.6165
Fibroblast growth factor 8 isoform B	BTlu8z	ER- Breast cancer	rs35609310	G	A	-0.2227	0.0485	4.36516e-06	0.01396	0.03601	0.69833	0.00634668	21.0714
Fibroblast growth factor 8 isoform B	BTlu8z	ER- Breast cancer	rs56284011	C	G	-0.3299	0.0656	4.89779e-07	0.00544	0.04227	0.89768	0.00760321	25.2752
Fibroblast growth factor 8 isoform B	BTlu8z	ER- Breast cancer	rs62143196	G	A	-0.1712	0.0303	1.54882e-08	-0.00746	0.02046	0.71552	0.00957848	31.905
Fibroblast growth factor 8 isoform B	BTlu8z	ER- Breast cancer	rs74480769	G	A	-0.3783	0.0734	2.63027e-07	-0.01947	0.04642	0.67492	0.00798278	26.5471
Fibroblast growth factor 8 isoform B	BTlu8z	ER- Breast cancer	rs9916061	G	A	0.3649	0.0734	6.60693e-07	0.00674	0.05181	0.89651	0.0074314	24.6997
Fibroblast growth factor 8 isoform A	QWFTcS	ER- Breast cancer	rs113588001	A	G	-0.2156	0.0447	1.41254e-06	-0.01497	0.03273	0.64732	0.00699821	23.2498
Fibroblast growth factor 8 isoform A	QWFTcS	ER- Breast cancer	rs116999957	A	G	-0.372	0.0814	4.89779e-06	0.16764	0.07358	0.0227101	0.00628713	20.8725
Fibroblast growth factor 8 isoform A	QWFTcS	ER- Breast cancer	rs117456867	A	G	-0.3385	0.0679	6.16595e-07	0.01609	0.05135	0.753999	0.00747265	24.8379
Fibroblast growth factor 8 isoform A	QWFTcS	ER- Breast cancer	rs140727522	A	G	0.4709	0.102	3.89045e-06	-0.12826	0.07823	0.10113	0.00641529	21.3007
Fibroblast growth factor 8 isoform A	QWFTcS	ER- Breast cancer	rs140846664	A	G	-0.3886	0.0786	7.76247e-07	0.08569	0.05344	0.10881	0.0073504	24.4285
Fibroblast growth factor 8 isoform A	QWFTcS	ER- Breast cancer	rs141101083	C	T	0.6388	0.1297	8.31764e-07	0.09428	0.10403	0.36479	0.00729499	24.243
Fibroblast growth factor 8 isoform A	QWFTcS	ER- Breast cancer	rs188358390	A	G	-0.3861	0.0823	2.69153e-06	-0.06336	0.06974	0.36356	0.00662321	21.9956
Fibroblast growth factor 8 isoform A	QWFTcS	ER- Breast cancer	rs34761731	G	A	0.2006	0.025	1.14815e-15	0.02178	0.0202	0.28089	0.0191314	64.3456
Fibroblast growth factor 8 isoform A	QWFTcS	ER- Breast cancer	rs41273941	G	A	0.3394	0.0718	2.29087e-06	0.03891	0.05411	0.47208	0.00672356	22.3312
Fibroblast growth factor 8 isoform A	QWFTcS	ER- Breast cancer	rs6807681	T	C	0.1328	0.0281	2.18776e-06	0.00992	0.01859	0.59377	0.00672062	22.3213
Fibroblast growth factor 8 isoform A	QWFTcS	ER- Breast cancer	rs71496418	T	C	0.259	0.0478	6.0256e-08	0.03718	0.03329	0.26402	0.00881562	29.3414
Fibroblast growth factor 8 isoform A	QWFTcS	ER- Breast cancer	rs71507563	C	G	0.4793	0.0967	7.24436e-07	-0.17898	0.10748	0.095865	0.00738748	24.5527
Fibroblast growth factor 8 isoform A	QWFTcS	ER- Breast cancer	rs73095551	G	A	-0.2769	0.0572	1.31826e-06	-0.02849	0.04801	0.55294	0.00704914	23.4202
Fibroblast growth factor 8 isoform A	QWFTcS	ER- Breast cancer	rs77325078	T	G	-0.3018	0.0659	4.67735e-06	0.0375	0.06472	0.56226	0.00631352	20.9606
Fibroblast growth factor 8 isoform A	QWFTcS	ER- Breast cancer	rs78736469	A	C	-0.4647	0.094	7.76247e-07	-0.02009	0.07807	0.79697	0.00734921	24.4245
Fibroblast growth factor 9	zFDXMQ	ER- Breast cancer	rs10968022	A	G	-0.1324	0.0284	3.16228e-06	0.00149	0.01917	0.93814	0.00654099	21.7208
Fibroblast growth factor 9	zFDXMQ	ER- Breast cancer	rs117074452	C	T	0.3774	0.0794	1.99526e-06	0.12632	0.0549	0.0214092	0.00679759	22.5787
Fibroblast growth factor 9	zFDXMQ	ER- Breast cancer	rs12485316	G	T	0.1271	0.0277	4.67735e-06	-0.00769	0.01898	0.68531	0.0063376	21.0411
Fibroblast growth factor 9	zFDXMQ	ER- Breast cancer	rs149751095	G	T	-0.4732	0.1025	3.89045e-06	0.05307	0.07823	0.49753	0.00641507	21.2999
Fibroblast growth factor 9	zFDXMQ	ER- Breast cancer	rs1737979	C	T	0.1812	0.0371	1e-06	0.0073	0.02502	0.77038	0.00717457	23.84
Fibroblast growth factor 9	zFDXMQ	ER- Breast cancer	rs17644127	T	C	0.1476	0.032	3.89045e-06	0.01255	0.02147	0.55894	0.00640379	21.2623
Fibroblast growth factor 9	zFDXMQ	ER- Breast cancer	rs2720109	G	A	-0.1855	0.0406	4.89779e-06	0.01673	0.03375	0.6201	0.00628423	20.8628
Fibroblast growth factor 9	zFDXMQ	ER- Breast cancer	rs34934914	G	C	-0.1642	0.0351	2.88403e-06	-0.03031	0.02345	0.19614	0.00658593	21.871
Fibroblast growth factor 9	zFDXMQ	ER- Breast cancer	rs4867729	T	G	0.2302	0.0493	2.95121e-06	0.06441	0.03195	0.043843	0.00656164	21.7898
Fibroblast growth factor 9	zFDXMQ	ER- Breast cancer	rs62143196	G	A	-0.1576	0.0303	1.94984e-07	-0.00746	0.02046	0.71552	0.00812899	27.0373
Fibroblast growth factor 9	zFDXMQ	ER- Breast cancer	rs62306542	G	C	0.2138	0.0421	3.71535e-07	0.01445	0.02805	0.606599	0.00775222	25.7744
Fibroblast growth factor 9	zFDXMQ	ER- Breast cancer	rs72750467	C	T	0.2858	0.0612	2.95121e-06	0.03658	0.03734	0.32721	0.00656321	21.7951
Fibroblast growth factor 9	zFDXMQ	ER- Breast cancer	rs72777100	C	T	0.2289	0.0497	4.16869e-06	0.02985	0.03951	0.44986	0.00638486	21.199
Fibroblast growth factor 9	zFDXMQ	ER- Breast cancer	rs72839871	T	C	-0.4333	0.0853	3.80189e-07	-0.08062	0.08079	0.31834	0.00775626	25.7879
Fibroblast growth factor 9	zFDXMQ	ER- Breast cancer	rs72848187	A	G	0.2896	0.0634	4.89779e-06	-0.10846	0.0479	0.023557	0.00628111	20.8524
Fibroblast growth factor 9	zFDXMQ	ER- Breast cancer	rs72901356	G	A	-0.1535	0.0316	1.1749e-06	0.03963	0.02683	0.13974	0.00709747	23.5819
Fibroblast growth factor 9	zFDXMQ	ER- Breast cancer	rs74935410	G	A	-0.2378	0.0487	1.04713e-06	-0.01624	0.03134	0.60444	0.00717125	23.8288
Fibroblast growth factor 9	zFDXMQ	ER- Breast cancer	rs78753163	A	G	0.2385	0.0518	4.16869e-06	-0.00545	0.03898	0.8889	0.00638104	21.1862
Fibroblast growth factor receptor 2	2Hjefc	ER- Breast cancer	rs114860748	T	C	-0.2708	0.0576	2.51189e-06	0.00583	0.04229	0.89035	0.00665133	22.0897
Fibroblast growth factor receptor 2	2Hjefc	ER- Breast cancer	rs1149170	C	A	-0.1439	0.0289	6.60693e-07	-0.00909	0.01972	0.645	0.00745471	24.7778
Fibroblast growth factor receptor 2	2Hjefc	ER- Breast cancer	rs116981374	A	G	0.3386	0.0736	4.16869e-06	-0.06981	0.05805	0.22912	0.00637085	21.1522
Fibroblast growth factor receptor 2	2Hjefc	ER- Breast cancer	rs13233229	T	C	0.1197	0.0262	4.7863e-06	0.02032	0.01719	0.23713	0.00628352	20.8604
Fibroblast growth factor receptor 2	2Hjefc	ER- Breast cancer	rs141232426	A	G	0.4073	0.0885	4.16869e-06	-0.04521	0.07378	0.54005	0.00637557	21.168
Fibroblast growth factor receptor 2	2Hjefc	ER- Breast cancer	rs185403294	T	C	0.3237	0.0696	3.23594e-06	0.09964	0.05921	0.0924272	0.00651006	21.6174
Fibroblast growth factor receptor 2	2Hjefc	ER- Breast cancer	rs187435509	T	G	0.3117	0.0681	4.7863e-06	-0.01607	0.04856	0.74072	0.00630647	20.9371
Fibroblast growth factor receptor 2	2Hjefc	ER- Breast cancer	rs38493	A	G	0.1542	0.0313	8.12831e-07	-0.02251	0.01932	0.24396	0.00729883	24.2559
Fibroblast growth factor receptor 2	2Hjefc	ER- Breast cancer	rs61906271	A	G	-0.3327	0.0708	2.63027e-06	0.0351	0.05872	0.55004	0.00664505	22.0687
Fibroblast growth factor receptor 2	2Hjefc	ER- Breast cancer	rs72546309	T	C	0.2341	0.0486	1.47911e-06	0.00811	0.03129	0.79559	0.0069798	23.1882
Fibroblast growth factor receptor 2	2Hjefc	ER- Breast cancer	rs828821	T	C	-0.1203	0.0258	3.23594e-06	0.01435	0.01725	0.40523	0.00654328	21.7284
Fibroblast growth factor receptor 2	2Hjefc	ER- Breast cancer	rs9305211	A	G	-0.1742	0.038	4.57088e-06	0.03193	0.02431	0.18912	0.00632598	21.0023
Fibroblast growth factor receptor 3	l0AyxD	ER- Breast cancer	rs111866215	C	A	0.1369	0.0293	2.95121e-06	0.00914	0.02053	0.65636	0.00656997	21.8177
Fibroblast growth factor receptor 3	l0AyxD	ER- Breast cancer	rs1159124	T	C	-0.1734	0.0369	2.5704e-06	0.00859	0.02471	0.728221	0.00664514	22.069
Fibroblast growth factor receptor 3	l0AyxD	ER- Breast cancer	rs2366596	A	G	-0.3495	0.0713	9.54993e-07	0.01682	0.04972	0.73505	0.00722637	24.0133
Fibroblast growth factor receptor 3	l0AyxD	ER- Breast cancer	rs2484549	G	C	-0.2986	0.0616	1.23027e-06	0.01297	0.04447	0.77055	0.00706793	23.4831
Fibroblast growth factor receptor 3	l0AyxD	ER- Breast cancer	rs3770586	T	C	0.1209	0.0251	1.51356e-06	0.00806	0.01631	0.621249	0.0069794	23.1869
Fibroblast growth factor receptor 3	l0AyxD	ER- Breast cancer	rs7259081	A	T	0.1811	0.0314	8.31764e-09	0.00085	0.02094	0.96763	0.00997649	33.2441
Fibroblast growth factor receptor 3	l0AyxD	ER- Breast cancer	rs80107935	T	C	0.5038	0.1041	1.31826e-06	0.03819	0.0604	0.52724	0.00704529	23.4073
Fibroblast growth factor receptor 3	l0AyxD	ER- Breast cancer	rs8057731	G	A	0.2234	0.0454	8.51138e-07	0.05088	0.03591	0.15659	0.00728174	24.1987
Fibroblast growth factor receptor 4	0dekSg	ER- Breast cancer	rs113426457	A	G	0.1979	0.0383	2.39883e-07	-0.0448	0.03133	0.15282	0.00802324	26.6828
Fibroblast growth factor receptor 4	0dekSg	ER- Breast cancer	rs117365408	T	C	0.6174	0.1294	1.8197e-06	-0.10339	0.08571	0.22769	0.00684911	22.7511
Fibroblast growth factor receptor 4	0dekSg	ER- Breast cancer	rs13331456	A	T	0.1422	0.0298	1.86209e-06	-0.00484	0.0197	0.80576	0.00685071	22.7564
Fibroblast growth factor receptor 4	0dekSg	ER- Breast cancer	rs141175648	A	C	0.4113	0.0895	4.36516e-06	-0.01544	0.05264	0.769279	0.00635706	21.1061
Fibroblast growth factor receptor 4	0dekSg	ER- Breast cancer	rs1464552	A	G	-0.1144	0.0249	4.46684e-06	-0.01605	0.01638	0.32717	0.00635389	21.0955
Fibroblast growth factor receptor 4	0dekSg	ER- Breast cancer	rs17133195	T	C	-0.1718	0.0338	3.63078e-07	-0.0131	0.02168	0.54575	0.00776572	25.8196
Fibroblast growth factor receptor 4	0dekSg	ER- Breast cancer	rs35756014	T	C	0.4939	0.1055	2.88403e-06	0.01331	0.08649	0.87769	0.00659559	21.9033
Fibroblast growth factor receptor 4	0dekSg	ER- Breast cancer	rs397571	T	C	0.7203	0.1422	4.0738e-07	0.02947	0.09863	0.76508	0.00771293	25.6427
Fibroblast growth factor receptor 4	0dekSg	ER- Breast cancer	rs4950310	G	A	-0.2552	0.0503	3.80189e-07	0.06354	0.03366	0.0590786	0.0077376	25.7254
Fibroblast growth factor receptor 4	0dekSg	ER- Breast cancer	rs59627935	C	T	0.2008	0.0382	1.44544e-07	0.02829	0.02452	0.24858	0.00830109	27.6145
Fibroblast growth factor receptor 4	0dekSg	ER- Breast cancer	rs72772519	T	C	-0.3142	0.0622	4.36516e-07	0.0432	0.04074	0.289	0.00767082	25.5017
Fibroblast growth factor receptor 4	0dekSg	ER- Breast cancer	rs76537754	T	C	0.3436	0.0705	1.07152e-06	0.07709	0.05789	0.18297	0.00714445	23.7391
Fibroblast growth factor receptor 4	0dekSg	ER- Breast cancer	rs78976514	T	A	-0.5125	0.1122	4.89779e-06	-0.25637	0.0867	0.00310721	0.00628087	20.8516
Fibroblast growth factor receptor 4	0dekSg	ER- Breast cancer	rs848890	T	C	0.1361	0.0297	4.57088e-06	-0.02168	0.01974	0.27203	0.00632126	20.9865
Fibroblast growth factor receptor 4	0dekSg	ER- Breast cancer	rs9561825	A	G	-0.1379	0.0299	3.89045e-06	-0.0164	0.0192	0.39312	0.00640252	21.258
Fibroblast growth factor 10	754eGe	Breast cancer	rs10200935	T	C	0.3314	0.0725	4.7863e-06	6.63774e-05	0.0020984	0.97	0.00628989	20.8817
Fibroblast growth factor 10	754eGe	Breast cancer	rs10732765	G	A	0.14	0.03	3.16228e-06	-0.000608803	0.000899597	0.5	0.00655409	21.7646
Fibroblast growth factor 10	754eGe	Breast cancer	rs10815842	A	G	-0.1385	0.0294	2.45471e-06	-0.00012544	0.000889879	0.89	0.00667805	22.179
Fibroblast growth factor 10	754eGe	Breast cancer	rs111939578	T	C	0.599	0.1308	4.67735e-06	-0.0058498	0.00427065	0.17	0.00631309	20.9592
Fibroblast growth factor 10	754eGe	Breast cancer	rs149569294	T	G	0.4643	0.1007	4.0738e-06	-0.000628636	0.00294924	0.83	0.00639889	21.2459
Fibroblast growth factor 10	754eGe	Breast cancer	rs17166214	T	G	-0.3272	0.0704	3.38844e-06	0.00297395	0.00226545	0.19	0.00650134	21.5883
Fibroblast growth factor 1	f2noEF	Breast cancer	rs115973681	C	A	-0.5829	0.1064	4.36516e-08	-0.00136761	0.00313721	0.66	0.00901008	29.9945
Fibroblast growth factor 1	f2noEF	Breast cancer	rs11674455	A	G	-0.3172	0.0694	4.89779e-06	-0.000385489	0.00222628	0.86	0.00628872	20.8778
Fibroblast growth factor 1	f2noEF	Breast cancer	rs141170965	G	T	-0.6941	0.133	1.8197e-07	0.00559329	0.00436104	0.2	0.00818327	27.2193
Fibroblast growth factor 1	f2noEF	Breast cancer	rs144697176	G	C	0.4772	0.0932	3.0903e-07	0.00124192	0.00309607	0.69	0.00787931	26.2003
Fibroblast growth factor 1	f2noEF	Breast cancer	rs148316566	T	C	0.63	0.137	4.2658e-06	-0.00811474	0.0047361	0.0870001	0.00636533	21.1338
Fibroblast growth factor 1	f2noEF	Breast cancer	rs202526	T	C	-0.1256	0.0251	5.7544e-07	-0.00027286	0.000776619	0.73	0.00752843	25.0247
Fibroblast growth factor 1	f2noEF	Breast cancer	rs35151822	A	T	0.1612	0.0346	3.23594e-06	0.00174379	0.00105658	0.0990011	0.0065326	21.6928
Fibroblast growth factor 1	f2noEF	Breast cancer	rs61929263	G	C	0.2114	0.0441	1.62181e-06	4.81509e-05	0.00135118	0.97	0.00691313	22.9652
Fibroblast growth factor 1	f2noEF	Breast cancer	rs62143197	A	G	-0.1876	0.0303	6.0256e-10	-0.00111381	0.000937996	0.24	0.0114794	38.3104
Fibroblast growth factor 1	f2noEF	Breast cancer	rs72718958	G	C	0.4395	0.0957	4.36516e-06	0.00176505	0.00282661	0.53	0.00634866	21.0781
Fibroblast growth factor 1	f2noEF	Breast cancer	rs76068903	T	C	-0.2655	0.0552	1.47911e-06	7.33819e-05	0.00176403	0.97	0.00695941	23.12
Fibroblast growth factor 1	f2noEF	Breast cancer	rs839618	T	C	-0.124	0.0261	2.13796e-06	-0.000767063	0.00078553	0.33	0.00679137	22.5579
Fibroblast growth factor 16	JeukL4	Breast cancer	rs11021718	A	G	0.1216	0.0261	3.23594e-06	0.00197324	0.000794452	0.0129999	0.00653272	21.6932
Fibroblast growth factor 16	JeukL4	Breast cancer	rs11655081	C	T	-0.2908	0.0616	2.34423e-06	0.00109886	0.00183178	0.55	0.00670594	22.2723
Fibroblast growth factor 16	JeukL4	Breast cancer	rs117485699	T	A	0.3457	0.0746	3.63078e-06	-0.000100374	0.00233114	0.97	0.00646338	21.4614
Fibroblast growth factor 16	JeukL4	Breast cancer	rs12721371	T	A	0.5227	0.11	1.99526e-06	-0.00323203	0.00310732	0.3	0.00679381	22.5661
Fibroblast growth factor 16	JeukL4	Breast cancer	rs147217951	C	T	-0.8177	0.1704	1.58489e-06	0.00543573	0.00456484	0.23	0.00692762	23.0137
Fibroblast growth factor 16	JeukL4	Breast cancer	rs17478444	T	C	0.2419	0.0502	1.44544e-06	0.000264492	0.00160492	0.87	0.00698513	23.206
Fibroblast growth factor 16	JeukL4	Breast cancer	rs1955054	G	A	0.1516	0.0327	3.63078e-06	-0.00123954	0.000982529	0.21	0.00646902	21.4803
Fibroblast growth factor 16	JeukL4	Breast cancer	rs4793804	T	C	0.1305	0.0269	1.25893e-06	-0.000863091	0.000777114	0.27	0.00707922	23.5209
Fibroblast growth factor 16	JeukL4	Breast cancer	rs6667065	A	G	0.1209	0.0258	2.75423e-06	-2.27142e-06	0.00078472	1	0.00660828	21.9457
Fibroblast growth factor 16	JeukL4	Breast cancer	rs6676433	G	A	0.2494	0.0538	3.54813e-06	0.00108027	0.00156575	0.49	0.00646792	21.4766
Fibroblast growth factor 16	JeukL4	Breast cancer	rs7645977	A	C	0.1449	0.0309	2.69153e-06	-0.00118959	0.000967013	0.22	0.00661745	21.9764
Fibroblast growth factor 16	JeukL4	Breast cancer	rs7831284	T	A	0.1255	0.0265	2.18776e-06	-0.000974028	0.000828386	0.24	0.00674853	22.4147
Fibroblast growth factor 19	QWFTcS	Breast cancer	rs10044294	C	A	-0.1353	0.029	3.16228e-06	0.00085278	0.00083761	0.31	0.00655088	21.7539
Fibroblast growth factor 19	QWFTcS	Breast cancer	rs1030431	G	A	0.1233	0.0266	3.54813e-06	-0.00105136	0.000807495	0.19	0.00646695	21.4733
Fibroblast growth factor 19	QWFTcS	Breast cancer	rs10769865	T	C	0.1322	0.0278	2.04174e-06	-0.000717529	0.000824725	0.38	0.00680398	22.6001
Fibroblast growth factor 19	QWFTcS	Breast cancer	rs117807175	C	G	-0.3506	0.0756	3.46737e-06	-0.00272166	0.00232885	0.24	0.00647313	21.494
Fibroblast growth factor 19	QWFTcS	Breast cancer	rs139072683	T	C	-0.4972	0.1043	1.90546e-06	-0.00110276	0.00320257	0.73	0.00683705	22.7107
Fibroblast growth factor 19	QWFTcS	Breast cancer	rs146586833	A	G	0.3863	0.0824	2.75423e-06	-0.000285761	0.00253288	0.91	0.00661405	21.965
Fibroblast growth factor 19	QWFTcS	Breast cancer	rs147795696	G	C	0.3417	0.072	2.0893e-06	-0.00590264	0.00223455	0.00830004	0.00677683	22.5093
Fibroblast growth factor 19	QWFTcS	Breast cancer	rs16880419	A	C	-0.1563	0.0304	2.81838e-07	-0.000422294	0.000939708	0.649999	0.0079444	26.4185
Fibroblast growth factor 19	QWFTcS	Breast cancer	rs28851929	A	G	-0.2015	0.042	1.58489e-06	-0.000765895	0.00129309	0.55	0.0069245	23.0032
Fibroblast growth factor 19	QWFTcS	Breast cancer	rs4146336	C	A	-0.1178	0.0255	3.71535e-06	9.21772e-05	0.00078703	0.91	0.00642342	21.3278
Fibroblast growth factor 19	QWFTcS	Breast cancer	rs567297390	C	A	0.5006	0.1022	9.54993e-07	-0.0046414	0.00315252	0.14	0.00721588	23.9782
Fibroblast growth factor 19	QWFTcS	Breast cancer	rs601338	A	G	-0.1797	0.0244	1.65959e-13	0.000167535	0.000754886	0.82	0.0161656	54.2067
Fibroblast growth factor 19	QWFTcS	Breast cancer	rs6588282	A	G	-0.1205	0.0257	2.69153e-06	-0.000502396	0.000780911	0.52	0.00661576	21.9707
Fibroblast growth factor 19	QWFTcS	Breast cancer	rs72824958	T	C	-0.3486	0.0746	2.95121e-06	-0.00316039	0.00229789	0.17	0.00657156	21.823
Fibroblast growth factor 19	QWFTcS	Breast cancer	rs9609867	A	G	-0.1468	0.0285	2.69153e-07	-0.00119942	0.000876777	0.17	0.00797334	26.5155
Fibroblast growth factor 19	QWFTcS	Breast cancer	rs9651454	G	A	-0.1167	0.0249	2.81838e-06	4.49586e-05	0.00076833	0.95	0.00661024	21.9523
Fibroblast growth factor 20	IlEgl8	Breast cancer	rs11031742	G	A	0.3675	0.0738	6.45654e-07	-0.000251218	0.00235025	0.91	0.00745601	24.7821
Fibroblast growth factor 20	IlEgl8	Breast cancer	rs11160977	C	T	0.1496	0.0301	6.91831e-07	0.000283912	0.000911221	0.760001	0.00742757	24.6869
Fibroblast growth factor 20	IlEgl8	Breast cancer	rs116888600	A	T	-0.5015	0.0955	1.51356e-07	0.00187257	0.00268204	0.49	0.0082847	27.5595
Fibroblast growth factor 20	IlEgl8	Breast cancer	rs117852835	T	C	0.466	0.0996	2.88403e-06	0.00226856	0.00295513	0.44	0.00658775	21.8771
Fibroblast growth factor 20	IlEgl8	Breast cancer	rs11793943	A	G	0.5395	0.1155	3.01995e-06	-0.00530054	0.00368164	0.15	0.00656617	21.805
Fibroblast growth factor 20	IlEgl8	Breast cancer	rs132390	T	C	0.3005	0.0651	3.98107e-06	-0.00274871	0.00201061	0.17	0.00641338	21.2943
Fibroblast growth factor 20	IlEgl8	Breast cancer	rs148151932	G	A	0.5863	0.1194	9.12011e-07	-0.00926172	0.00339821	0.0064	0.00725145	24.0973
Fibroblast growth factor 20	IlEgl8	Breast cancer	rs150352776	G	C	-0.5858	0.1255	3.01995e-06	0.0077653	0.00320218	0.015	0.00655705	21.7745
Fibroblast growth factor 20	IlEgl8	Breast cancer	rs190088230	T	G	-0.2856	0.0617	3.71535e-06	0.00189301	0.00182151	0.3	0.00644898	21.4133
Fibroblast growth factor 20	IlEgl8	Breast cancer	rs6833416	C	T	-0.1176	0.0255	4.0738e-06	0.000814776	0.000775731	0.29	0.00640176	21.2555
Fibroblast growth factor 20	IlEgl8	Breast cancer	rs6986024	C	T	-0.1373	0.0296	3.38844e-06	0.000130496	0.000920055	0.89	0.00647576	21.5028
Fibroblast growth factor 20	IlEgl8	Breast cancer	rs73071406	T	C	-0.1326	0.0284	3.0903e-06	-0.000958455	0.000861317	0.27	0.00656064	21.7865
Fibroblast growth factor 20	IlEgl8	Breast cancer	rs74675502	G	A	0.2563	0.0557	4.16869e-06	0.00196031	0.0016783	0.24	0.0063733	21.1604
Fibroblast growth factor 20	IlEgl8	Breast cancer	rs78505581	T	C	-0.1843	0.0393	2.69153e-06	0.000184963	0.00125842	0.88	0.00661814	21.9787
Fibroblast growth factor 23	A7LkWw	Breast cancer	rs10089499	T	C	-0.133	0.0262	3.80189e-07	9.02229e-05	0.000795383	0.91	0.00774601	25.7536
Fibroblast growth factor 23	A7LkWw	Breast cancer	rs112950167	A	G	0.4291	0.0894	1.58489e-06	-0.00267917	0.00297495	0.37	0.00693068	23.0239
Fibroblast growth factor 23	A7LkWw	Breast cancer	rs11873322	A	G	0.1182	0.0257	4.36516e-06	0.000335865	0.000795974	0.67	0.00636721	21.14
Fibroblast growth factor 23	A7LkWw	Breast cancer	rs16953952	G	A	-0.3049	0.0667	4.89779e-06	-0.00163393	0.00201664	0.42	0.00629038	20.8833
Fibroblast growth factor 23	A7LkWw	Breast cancer	rs17041270	T	C	0.3188	0.0676	2.39883e-06	-0.00331022	0.00215184	0.12	0.00669239	22.227
Fibroblast growth factor 23	A7LkWw	Breast cancer	rs2399393	T	C	-0.2053	0.0411	5.7544e-07	-0.000166105	0.00128759	0.9	0.00750202	24.9362
Fibroblast growth factor 23	A7LkWw	Breast cancer	rs562576	C	G	-0.1688	0.0363	3.23594e-06	0.000287188	0.00110292	0.79	0.00650804	21.6107
Fibroblast growth factor 23	A7LkWw	Breast cancer	rs7220979	C	T	0.1697	0.0338	5.24807e-07	-0.000741648	0.00107927	0.49	0.00757846	25.1923
Fibroblast growth factor 23	A7LkWw	Breast cancer	rs7632516	C	T	0.1915	0.0416	4.16869e-06	-0.000743126	0.00126307	0.56	0.00637861	21.1781
Fibroblast growth factor 23	A7LkWw	Breast cancer	rs775978	G	A	-0.2266	0.0471	1.47911e-06	-0.000295978	0.00143453	0.84	0.00696302	23.1321
Fibroblast growth factor 23	A7LkWw	Breast cancer	rs79250609	T	C	0.1501	0.0322	3.23594e-06	0.00127741	0.000999388	0.2	0.00653965	21.7163
Fibroblast growth factor 23	A7LkWw	Breast cancer	rs80302401	T	C	0.2258	0.0486	3.38844e-06	0.000618607	0.00153333	0.69	0.00649679	21.5731
Fibroblast growth factor 4	QWFTcS	Breast cancer	rs10892320	T	C	-0.1368	0.0278	8.31764e-07	-0.000220882	0.000847528	0.79	0.0072822	24.2002
Fibroblast growth factor 4	QWFTcS	Breast cancer	rs11571799	A	T	-0.2661	0.0581	4.57088e-06	-0.00290413	0.00188695	0.12	0.00631453	20.964
Fibroblast growth factor 4	QWFTcS	Breast cancer	rs11996752	A	G	-0.1322	0.0288	4.46684e-06	6.98779e-05	0.000862972	0.94	0.00634263	21.0579
Fibroblast growth factor 4	QWFTcS	Breast cancer	rs12411059	G	A	-0.2838	0.0589	1.47911e-06	0.000679321	0.00174626	0.7	0.00698401	23.2023
Fibroblast growth factor 4	QWFTcS	Breast cancer	rs146730437	T	C	-0.506	0.108	2.81838e-06	-0.00403667	0.00348545	0.25	0.00660586	21.9377
Fibroblast growth factor 4	QWFTcS	Breast cancer	rs150149931	T	C	-0.3162	0.0661	1.69824e-06	-0.000837372	0.00210073	0.69	0.00688454	22.8695
Fibroblast growth factor 4	QWFTcS	Breast cancer	rs17481569	C	T	-0.1685	0.0367	4.46684e-06	-0.000927927	0.00111119	0.4	0.00634538	21.0671
Fibroblast growth factor 4	QWFTcS	Breast cancer	rs2555186	C	T	-0.1404	0.0301	3.0903e-06	-0.000354669	0.000916275	0.7	0.00654791	21.7439
Fibroblast growth factor 4	QWFTcS	Breast cancer	rs4632248	T	G	-0.1505	0.0299	5.01187e-07	-0.00109874	0.000931958	0.24	0.00761666	25.3202
Fibroblast growth factor 4	QWFTcS	Breast cancer	rs4762241	G	T	0.125	0.0264	2.23872e-06	0.000744983	0.000801586	0.35	0.0067457	22.4052
Fibroblast growth factor 4	QWFTcS	Breast cancer	rs4850679	T	C	0.1367	0.0284	1.54882e-06	-0.00105717	0.000851333	0.21	0.00696975	23.1546
Fibroblast growth factor 4	QWFTcS	Breast cancer	rs7203589	A	G	0.1716	0.0375	4.89779e-06	0.000865566	0.00112093	0.44	0.00630348	20.9271
Fibroblast growth factor 4	QWFTcS	Breast cancer	rs7217395	T	C	0.1241	0.0263	2.45471e-06	0.000389914	0.000797461	0.62	0.00669988	22.252
Fibroblast growth factor 4	QWFTcS	Breast cancer	rs9290756	A	C	0.1202	0.0259	3.63078e-06	0.00152164	0.000780024	0.051	0.00648245	21.5252
Fibroblast growth factor 4	QWFTcS	Breast cancer	rs9843859	A	G	-0.3193	0.0677	2.39883e-06	-0.00337453	0.00205211	0.1	0.00669358	22.2309
Fibroblast growth factor 5	zFDXMQ	Breast cancer	rs116363925	T	G	0.2283	0.0499	4.7863e-06	-0.00150075	0.00157692	0.34	0.00630115	20.9193
Fibroblast growth factor 5	zFDXMQ	Breast cancer	rs11925010	C	A	-0.134	0.0282	2.04174e-06	-0.000495755	0.000860262	0.56	0.00679368	22.5657
Fibroblast growth factor 5	zFDXMQ	Breast cancer	rs12124038	G	A	-0.1137	0.0248	4.57088e-06	0.00170385	0.000763236	0.0259998	0.00632726	21.0065
Fibroblast growth factor 5	zFDXMQ	Breast cancer	rs139026218	T	C	0.5309	0.1161	4.89779e-06	-0.00172239	0.00370658	0.64	0.00629467	20.8977
Fibroblast growth factor 5	zFDXMQ	Breast cancer	rs139256720	C	T	0.5389	0.1131	1.90546e-06	0.00469208	0.00367649	0.2	0.00683076	22.6897
Fibroblast growth factor 5	zFDXMQ	Breast cancer	rs187427404	C	T	0.5893	0.1208	1.07152e-06	0.00237121	0.0036859	0.52	0.0071577	23.7835
Fibroblast growth factor 5	zFDXMQ	Breast cancer	rs201595993	C	T	0.1205	0.0261	3.80189e-06	0.000700294	0.0007993	0.38	0.00641582	21.3025
Fibroblast growth factor 5	zFDXMQ	Breast cancer	rs2469167	G	A	0.1148	0.0246	3.16228e-06	-0.000282455	0.000762	0.709999	0.00655409	21.7646
Fibroblast growth factor 5	zFDXMQ	Breast cancer	rs2745805	A	G	0.1365	0.0298	4.57088e-06	0.000307378	0.000914851	0.74	0.0063159	20.9686
Fibroblast growth factor 5	zFDXMQ	Breast cancer	rs34377879	A	G	0.1422	0.0296	1.54882e-06	0.0001377	0.00086168	0.87	0.00694296	23.065
Fibroblast growth factor 5	zFDXMQ	Breast cancer	rs528922198	A	C	-0.3987	0.0813	9.33254e-07	0.00484465	0.00257693	0.0599998	0.00723291	24.0352
Fibroblast growth factor 5	zFDXMQ	Breast cancer	rs530135	A	G	-0.1437	0.0295	1.09648e-06	0.000412589	0.000841478	0.62	0.00713696	23.7141
Fibroblast growth factor 5	zFDXMQ	Breast cancer	rs55712423	A	G	0.4983	0.0986	4.36516e-07	-0.00375595	0.00301727	0.21	0.00767777	25.5249
Fibroblast growth factor 5	zFDXMQ	Breast cancer	rs7984062	G	A	-0.1409	0.0285	7.76247e-07	0.000386338	0.00086414	0.649999	0.00734993	24.4269
Fibroblast growth factor 5	zFDXMQ	Breast cancer	rs80161177	C	T	-0.4926	0.1027	1.58489e-06	-0.00358974	0.00285396	0.21	0.00692127	22.9924
Fibroblast growth factor 6	zFDXMQ	Breast cancer	rs117686951	T	C	0.3973	0.086	3.89045e-06	0.000482623	0.00282319	0.86	0.00642386	21.3293
Fibroblast growth factor 6	zFDXMQ	Breast cancer	rs12721371	T	A	0.5675	0.1099	2.39883e-07	-0.00323203	0.00310732	0.3	0.00801303	26.6485
Fibroblast growth factor 6	zFDXMQ	Breast cancer	rs148927576	A	G	0.4918	0.1069	4.16869e-06	0.00121237	0.00350771	0.73	0.00637089	21.1523
Fibroblast growth factor 6	zFDXMQ	Breast cancer	rs185808648	C	G	-0.3184	0.0675	2.34423e-06	-0.000798269	0.00214726	0.709999	0.00669538	22.237
Fibroblast growth factor 6	zFDXMQ	Breast cancer	rs62323039	C	A	0.2052	0.0416	8.12831e-07	-0.00295365	0.00130442	0.0239999	0.007317	24.3167
Fibroblast growth factor 6	zFDXMQ	Breast cancer	rs6880199	C	T	0.1514	0.0305	6.76083e-07	0.000481098	0.000914586	0.6	0.00740929	24.6257
Fibroblast growth factor 6	zFDXMQ	Breast cancer	rs7043655	C	A	0.1216	0.0253	1.58489e-06	-0.00140407	0.000773422	0.0690001	0.00694947	23.0868
Fibroblast growth factor 6	zFDXMQ	Breast cancer	rs7259734	A	T	0.1359	0.0285	1.8197e-06	-0.000453432	0.000852585	0.59	0.00684104	22.7241
Fibroblast growth factor 7	A7LkWw	Breast cancer	rs10001315	G	A	0.1161	0.0248	2.88403e-06	-0.000275098	0.00076313	0.719999	0.00659541	21.9027
Fibroblast growth factor 7	A7LkWw	Breast cancer	rs10121238	T	G	0.1627	0.0319	3.31131e-07	0.000344262	0.000988286	0.73	0.00781878	25.9974
Fibroblast growth factor 7	A7LkWw	Breast cancer	rs116909176	C	A	0.3077	0.0664	3.54813e-06	0.00218228	0.00200915	0.28	0.00646334	21.4613
Fibroblast growth factor 7	A7LkWw	Breast cancer	rs1276458	T	C	0.1811	0.0363	5.88844e-07	0.000732193	0.00111569	0.51	0.00748369	24.8748
Fibroblast growth factor 7	A7LkWw	Breast cancer	rs140734490	C	T	-0.4558	0.0998	4.89779e-06	-0.000845724	0.00327073	0.8	0.00627923	20.8461
Fibroblast growth factor 7	A7LkWw	Breast cancer	rs192905878	A	T	0.4034	0.0824	1e-06	0.00109902	0.0023752	0.64	0.00720825	23.9527
Fibroblast growth factor 7	A7LkWw	Breast cancer	rs4269966	T	C	-0.1565	0.0337	3.38844e-06	-0.000536956	0.00101102	0.6	0.00649076	21.5529
Fibroblast growth factor 7	A7LkWw	Breast cancer	rs58907279	C	T	-0.2087	0.0454	4.2658e-06	0.000653313	0.00142049	0.649999	0.00636087	21.1188
Fibroblast growth factor 7	A7LkWw	Breast cancer	rs6701699	A	G	-0.483	0.1027	2.5704e-06	0.00404389	0.00320277	0.21	0.00665591	22.105
Fibroblast growth factor 7	A7LkWw	Breast cancer	rs730560	G	A	-0.1171	0.0254	4.0738e-06	0.000142476	0.000773608	0.85	0.00639755	21.2414
Fibroblast growth factor 7	A7LkWw	Breast cancer	rs9303588	G	A	0.1236	0.0265	3.0903e-06	9.54177e-05	0.000775817	0.9	0.00654707	21.7411
Fibroblast growth factor 8 isoform B	l0AyxD	Breast cancer	rs10801557	T	C	-0.1413	0.0254	2.5704e-08	0.00141764	0.000776939	0.0680002	0.00928793	30.9281
Fibroblast growth factor 8 isoform B	l0AyxD	Breast cancer	rs112492117	T	C	-0.2034	0.0432	2.45471e-06	0.00154035	0.00129348	0.23	0.00667086	22.155
Fibroblast growth factor 8 isoform B	l0AyxD	Breast cancer	rs114013956	G	A	-0.4067	0.0852	1.8197e-06	0.00152233	0.00259473	0.56	0.00685545	22.7723
Fibroblast growth factor 8 isoform B	l0AyxD	Breast cancer	rs118032473	C	G	-0.4144	0.0905	4.67735e-06	0.00162143	0.00341671	0.64	0.00631171	20.9546
Fibroblast growth factor 8 isoform B	l0AyxD	Breast cancer	rs1420413	C	T	-0.1282	0.0255	5.01187e-07	-0.000343997	0.000763393	0.649999	0.00759867	25.2599
Fibroblast growth factor 8 isoform B	l0AyxD	Breast cancer	rs150331009	C	T	0.5455	0.1122	1.1749e-06	0.00528008	0.00362454	0.15	0.00710983	23.6233
Fibroblast growth factor 8 isoform B	l0AyxD	Breast cancer	rs2857603	A	G	0.2437	0.0524	3.38844e-06	0.00361793	0.00160325	0.0239999	0.00650978	21.6165
Fibroblast growth factor 8 isoform B	l0AyxD	Breast cancer	rs35609310	G	A	-0.2227	0.0485	4.36516e-06	-0.00316178	0.00146785	0.0309999	0.00634668	21.0714
Fibroblast growth factor 8 isoform B	l0AyxD	Breast cancer	rs56284011	C	G	-0.3299	0.0656	4.89779e-07	0.00301534	0.00210105	0.15	0.00760321	25.2752
Fibroblast growth factor 8 isoform B	l0AyxD	Breast cancer	rs62143196	G	A	-0.1712	0.0303	1.54882e-08	-0.00109091	0.000937568	0.24	0.00957848	31.905
Fibroblast growth factor 8 isoform B	l0AyxD	Breast cancer	rs74480769	G	A	-0.3783	0.0734	2.63027e-07	-0.000198822	0.00227767	0.93	0.00798278	26.5471
Fibroblast growth factor 8 isoform B	l0AyxD	Breast cancer	rs9916061	G	A	0.3649	0.0734	6.60693e-07	-0.00112888	0.00236869	0.630001	0.0074314	24.6997
Fibroblast growth factor 8 isoform A	QWFTcS	Breast cancer	rs116999957	A	G	-0.372	0.0814	4.89779e-06	0.00254157	0.00263726	0.34	0.00628713	20.8725
Fibroblast growth factor 8 isoform A	QWFTcS	Breast cancer	rs117456867	A	G	-0.3385	0.0679	6.16595e-07	-0.00319834	0.00221725	0.15	0.00747265	24.8379
Fibroblast growth factor 8 isoform A	QWFTcS	Breast cancer	rs140727522	A	G	0.4709	0.102	3.89045e-06	-0.00267316	0.00303532	0.38	0.00641529	21.3007
Fibroblast growth factor 8 isoform A	QWFTcS	Breast cancer	rs140846664	A	G	-0.3886	0.0786	7.76247e-07	-0.000932396	0.0024158	0.7	0.0073504	24.4285
Fibroblast growth factor 8 isoform A	QWFTcS	Breast cancer	rs188358390	A	G	-0.3861	0.0823	2.69153e-06	-0.0031846	0.0025558	0.21	0.00662321	21.9956
Fibroblast growth factor 8 isoform A	QWFTcS	Breast cancer	rs34761731	G	A	0.2006	0.025	1.14815e-15	0.000381372	0.000774958	0.62	0.0191314	64.3456
Fibroblast growth factor 8 isoform A	QWFTcS	Breast cancer	rs41273941	G	A	0.3394	0.0718	2.29087e-06	-0.00146669	0.0022352	0.51	0.00672356	22.3312
Fibroblast growth factor 8 isoform A	QWFTcS	Breast cancer	rs6807681	T	C	0.1328	0.0281	2.18776e-06	-0.00157415	0.000875291	0.0719996	0.00672062	22.3213
Fibroblast growth factor 8 isoform A	QWFTcS	Breast cancer	rs71496418	T	C	0.259	0.0478	6.0256e-08	-0.000952757	0.00151107	0.53	0.00881562	29.3414
Fibroblast growth factor 8 isoform A	QWFTcS	Breast cancer	rs71507563	C	G	0.4793	0.0967	7.24436e-07	-0.00114314	0.00328786	0.73	0.00738748	24.5527
Fibroblast growth factor 8 isoform A	QWFTcS	Breast cancer	rs73095551	G	A	-0.2769	0.0572	1.31826e-06	-0.000739888	0.00184187	0.69	0.00704914	23.4202
Fibroblast growth factor 8 isoform A	QWFTcS	Breast cancer	rs77325078	T	G	-0.3018	0.0659	4.67735e-06	-0.000142136	0.00201022	0.94	0.00631352	20.9606
Fibroblast growth factor 8 isoform A	QWFTcS	Breast cancer	rs78736469	A	C	-0.4647	0.094	7.76247e-07	-0.000495212	0.00278045	0.86	0.00734921	24.4245
Fibroblast growth factor 9	JeukL4	Breast cancer	rs10968022	A	G	-0.1324	0.0284	3.16228e-06	0.00171627	0.000866957	0.0479999	0.00654099	21.7208
Fibroblast growth factor 9	JeukL4	Breast cancer	rs117074452	C	T	0.3774	0.0794	1.99526e-06	-0.00177158	0.00256868	0.49	0.00679759	22.5787
Fibroblast growth factor 9	JeukL4	Breast cancer	rs12485316	G	T	0.1271	0.0277	4.67735e-06	-0.00106941	0.000853264	0.21	0.0063376	21.0411
Fibroblast growth factor 9	JeukL4	Breast cancer	rs17644127	T	C	0.1476	0.032	3.89045e-06	-0.00228166	0.000976289	0.0189998	0.00640379	21.2623
Fibroblast growth factor 9	JeukL4	Breast cancer	rs34934914	G	C	-0.1642	0.0351	2.88403e-06	-0.00030665	0.00107897	0.780001	0.00658593	21.871
Fibroblast growth factor 9	JeukL4	Breast cancer	rs4867729	T	G	0.2302	0.0493	2.95121e-06	0.00101894	0.00153527	0.51	0.00656164	21.7898
Fibroblast growth factor 9	JeukL4	Breast cancer	rs62143196	G	A	-0.1576	0.0303	1.94984e-07	-0.00109091	0.000937568	0.24	0.00812899	27.0373
Fibroblast growth factor 9	JeukL4	Breast cancer	rs72750467	C	T	0.2858	0.0612	2.95121e-06	0.00348113	0.00184236	0.0589997	0.00656321	21.7951
Fibroblast growth factor 9	JeukL4	Breast cancer	rs72839871	T	C	-0.4333	0.0853	3.80189e-07	-0.000381589	0.00304723	0.9	0.00775626	25.7879
Fibroblast growth factor 9	JeukL4	Breast cancer	rs72848187	A	G	0.2896	0.0634	4.89779e-06	-0.00207999	0.00197592	0.29	0.00628111	20.8524
Fibroblast growth factor 9	JeukL4	Breast cancer	rs72901356	G	A	-0.1535	0.0316	1.1749e-06	-0.000840602	0.00099524	0.4	0.00709747	23.5819
Fibroblast growth factor 9	JeukL4	Breast cancer	rs78753163	A	G	0.2385	0.0518	4.16869e-06	-0.00137711	0.00154921	0.37	0.00638104	21.1862
Fibroblast growth factor receptor 2	QWFTcS	Breast cancer	rs114860748	T	C	-0.2708	0.0576	2.51189e-06	-0.00178986	0.00174576	0.31	0.00665133	22.0897
Fibroblast growth factor receptor 2	QWFTcS	Breast cancer	rs116981374	A	G	0.3386	0.0736	4.16869e-06	0.00123985	0.0023384	0.6	0.00637085	21.1522
Fibroblast growth factor receptor 2	QWFTcS	Breast cancer	rs13233229	T	C	0.1197	0.0262	4.7863e-06	-0.00107668	0.000800448	0.18	0.00628352	20.8604
Fibroblast growth factor receptor 2	QWFTcS	Breast cancer	rs141232426	A	G	0.4073	0.0885	4.16869e-06	-0.000459626	0.00315231	0.88	0.00637557	21.168
Fibroblast growth factor receptor 2	QWFTcS	Breast cancer	rs148039675	T	C	-0.6247	0.1065	4.46684e-09	0.00694575	0.00313775	0.0269998	0.0103156	34.3859
Fibroblast growth factor receptor 2	QWFTcS	Breast cancer	rs185403294	T	C	0.3237	0.0696	3.23594e-06	0.00110701	0.00237997	0.64	0.00651006	21.6174
Fibroblast growth factor receptor 2	QWFTcS	Breast cancer	rs187435509	T	G	0.3117	0.0681	4.7863e-06	0.00186165	0.00213796	0.38	0.00630647	20.9371
Fibroblast growth factor receptor 2	QWFTcS	Breast cancer	rs61906271	A	G	-0.3327	0.0708	2.63027e-06	-0.00143971	0.00223345	0.52	0.00664505	22.0687
Fibroblast growth factor receptor 2	QWFTcS	Breast cancer	rs72546309	T	C	0.2341	0.0486	1.47911e-06	0.00171504	0.00146916	0.24	0.0069798	23.1882
Fibroblast growth factor receptor 2	QWFTcS	Breast cancer	rs73179303	G	A	0.343	0.0741	3.63078e-06	-0.00305326	0.00213477	0.15	0.00644906	21.4135
Fibroblast growth factor receptor 2	QWFTcS	Breast cancer	rs828821	T	C	-0.1203	0.0258	3.23594e-06	0.000691322	0.000804104	0.39	0.00654328	21.7284
Fibroblast growth factor receptor 2	QWFTcS	Breast cancer	rs9305211	A	G	-0.1742	0.038	4.57088e-06	0.00219707	0.00112504	0.051	0.00632598	21.0023
Fibroblast growth factor receptor 3	QWFTcS	Breast cancer	rs10848971	A	G	0.1336	0.0284	2.5704e-06	0.00067103	0.000871861	0.44	0.00665931	22.1163
Fibroblast growth factor receptor 3	QWFTcS	Breast cancer	rs111803760	G	A	-0.5132	0.1109	3.71535e-06	-0.000798117	0.00339438	0.81	0.0064455	21.4016
Fibroblast growth factor receptor 3	QWFTcS	Breast cancer	rs1159124	T	C	-0.1734	0.0369	2.5704e-06	-0.000885458	0.00111952	0.43	0.00664514	22.069
Fibroblast growth factor receptor 3	QWFTcS	Breast cancer	rs2366596	A	G	-0.3495	0.0713	9.54993e-07	0.00101692	0.00212795	0.630001	0.00722637	24.0133
Fibroblast growth factor receptor 3	QWFTcS	Breast cancer	rs2484549	G	C	-0.2986	0.0616	1.23027e-06	0.00134708	0.00194301	0.49	0.00706793	23.4831
Fibroblast growth factor receptor 3	QWFTcS	Breast cancer	rs3770586	T	C	0.1209	0.0251	1.51356e-06	-0.000747486	0.000761133	0.33	0.0069794	23.1869
Fibroblast growth factor receptor 3	QWFTcS	Breast cancer	rs553831722	C	A	0.4915	0.1034	1.99526e-06	-0.00458255	0.00302497	0.13	0.00679826	22.581
Fibroblast growth factor receptor 3	QWFTcS	Breast cancer	rs7259081	A	T	0.1811	0.0314	8.31764e-09	0.000766526	0.000963091	0.43	0.00997649	33.2441
Fibroblast growth factor receptor 3	QWFTcS	Breast cancer	rs80107935	T	C	0.5038	0.1041	1.31826e-06	0.000462835	0.00325057	0.89	0.00704529	23.4073
Fibroblast growth factor receptor 3	QWFTcS	Breast cancer	rs8057731	G	A	0.2234	0.0454	8.51138e-07	-0.000530378	0.00150027	0.719999	0.00728174	24.1987
Fibroblast growth factor receptor 4	LWviY7	Breast cancer	rs117365408	T	C	0.6174	0.1294	1.8197e-06	-0.000363031	0.00377729	0.92	0.00684911	22.7511
Fibroblast growth factor receptor 4	LWviY7	Breast cancer	rs13331456	A	T	0.1422	0.0298	1.86209e-06	0.00108367	0.000890276	0.22	0.00685071	22.7564
Fibroblast growth factor receptor 4	LWviY7	Breast cancer	rs141175648	A	C	0.4113	0.0895	4.36516e-06	-0.00101486	0.00266139	0.7	0.00635706	21.1061
Fibroblast growth factor receptor 4	LWviY7	Breast cancer	rs1464552	A	G	-0.1144	0.0249	4.46684e-06	0.000945337	0.000759239	0.21	0.00635389	21.0955
Fibroblast growth factor receptor 4	LWviY7	Breast cancer	rs17133195	T	C	-0.1718	0.0338	3.63078e-07	0.000788048	0.00100182	0.43	0.00776572	25.8196
Fibroblast growth factor receptor 4	LWviY7	Breast cancer	rs35756014	T	C	0.4939	0.1055	2.88403e-06	0.00759982	0.00316541	0.016	0.00659559	21.9033
Fibroblast growth factor receptor 4	LWviY7	Breast cancer	rs397571	T	C	0.7203	0.1422	4.0738e-07	-0.000394192	0.00453766	0.93	0.00771293	25.6427
Fibroblast growth factor receptor 4	LWviY7	Breast cancer	rs4950310	G	A	-0.2552	0.0503	3.80189e-07	0.000401393	0.00152258	0.79	0.0077376	25.7254
Fibroblast growth factor receptor 4	LWviY7	Breast cancer	rs59627935	C	T	0.2008	0.0382	1.44544e-07	-0.000625232	0.00112227	0.58	0.00830109	27.6145
Fibroblast growth factor receptor 4	LWviY7	Breast cancer	rs72772519	T	C	-0.3142	0.0622	4.36516e-07	0.00122655	0.00195178	0.53	0.00767082	25.5017
Fibroblast growth factor receptor 4	LWviY7	Breast cancer	rs76537754	T	C	0.3436	0.0705	1.07152e-06	0.00177184	0.00217162	0.41	0.00714445	23.7391
Fibroblast growth factor receptor 4	LWviY7	Breast cancer	rs848890	T	C	0.1361	0.0297	4.57088e-06	1.39423e-05	0.000903817	0.99	0.00632126	20.9865
Fibroblast growth factor receptor 4	LWviY7	Breast cancer	rs9561825	A	G	-0.1379	0.0299	3.89045e-06	-0.000547847	0.000910291	0.55	0.00640252	21.258
