# Supplementary material for: Causal associations between fibroblast growth factors and breast cancer: Evidence from 2-sample Mendelian randomization analysis
Source: Medicine (Baltimore). 2025 Aug 15;104(33):e43876. doi: 10.1097/MD.0000000000043876 (PMC12366922; doi:10.1097/MD.0000000000043876)
Supplement: Supplementary file 2 [file medi-104-e43876-s002.xlsx]

## Sheet: Table S2
Table S2: MR analysis of risk of breast cancer
Outcome	Exposure	Method	nsnp	Beta	SE	Pvalue	OR	OR_lci95	OR_uci95	Estimate
ER+ Breast cancer	Fibroblast growth factor 10	MR Egger	7	-0.0773753	0.0987085	0.468601	0.925542	0.762735	1.1231	0.93 (0.76-1.12)
		Weighted median	7	0.00858515	0.0486115	0.859817	1.00862	0.916958	1.10945	1.01 (0.92-1.11)
		Inverse variance weighted	7	0.0171153	0.0344463	0.619283	1.01726	0.950849	1.08831	1.02 (0.95-1.09)
		Weighted mode	7	0.0133841	0.0707231	0.856139	1.01347	0.882291	1.16416	1.01 (0.88-1.16)
		Simple mode	7	0.0163392	0.0737679	0.832053	1.01647	0.879637	1.1746	1.02 (0.88-1.17)
	Fibroblast growth factor 1	MR Egger	12	0.0281767	0.0605075	0.651426	1.02858	0.913549	1.15809	1.03 (0.91-1.16)
		Weighted median	12	0.0601405	0.0343705	0.080158	1.06199	0.9928	1.13599	1.06 (0.99-1.14)
		Inverse variance weighted	12	0.0536213	0.0246051	0.0293111	1.05508	1.00541	1.10721	1.06 (1.01-1.11)
		Weighted mode	12	0.0634568	0.0527729	0.254434	1.06551	0.960811	1.18163	1.07 (0.96-1.18)
		Simple mode	12	0.064757	0.0577658	0.286153	1.0669	0.952692	1.1948	1.07 (0.95-1.19)
	Fibroblast growth factor 16	MR Egger	12	0.0606166	0.0697285	0.405053	1.06249	0.926769	1.21809	1.06 (0.93-1.22)
		Weighted median	12	0.0238697	0.0355038	0.501384	1.02416	0.955312	1.09796	1.02 (0.96-1.10)
		Inverse variance weighted	12	0.0116078	0.0254445	0.648246	1.01168	0.962459	1.06341	1.01 (0.96-1.06)
		Weighted mode	12	0.0394815	0.0589873	0.517093	1.04027	0.926692	1.16777	1.04 (0.93-1.17)
		Simple mode	12	0.0408622	0.0619076	0.522801	1.04171	0.922676	1.1761	1.04 (0.92-1.18)
	Fibroblast growth factor 19	MR Egger	17	0.013542	0.0643112	0.836056	1.01363	0.89359	1.1498	1.01 (0.89-1.15)
		Weighted median	17	-0.0595648	0.029231	0.0415773	0.942175	0.889712	0.997731	0.94 (0.89-1.00)
		Inverse variance weighted	17	-0.0204183	0.0206794	0.323458	0.979789	0.94087	1.02032	0.98 (0.94-1.02)
		Weighted mode	17	-0.0820678	0.0522169	0.13559	0.921209	0.831592	1.02048	0.92 (0.83-1.02)
		Simple mode	17	-0.0844973	0.0570907	0.15828	0.918974	0.821687	1.02778	0.92 (0.82-1.03)
	Fibroblast growth factor 20	MR Egger	17	0.0310017	0.0507058	0.550087	1.03149	0.933904	1.13927	1.03 (0.93-1.14)
		Weighted median	17	-0.0821093	0.0326382	0.0118783	0.921171	0.864088	0.982025	0.92 (0.86-0.98)
		Inverse variance weighted	17	-0.0423522	0.0211881	0.0456224	0.958532	0.919541	0.999177	0.96 (0.92-1.00)
		Weighted mode	17	-0.108713	0.060519	0.0913441	0.896988	0.796658	1.00995	0.90 (0.80-1.01)
		Simple mode	17	-0.111262	0.0670265	0.116388	0.894704	0.784558	1.02031	0.89 (0.78-1.02)
	Fibroblast growth factor 23	MR Egger	14	0.0281616	0.0588123	0.640661	1.02856	0.916576	1.15423	1.03 (0.92-1.15)
		Weighted median	14	0.0135942	0.0302864	0.653537	1.01369	0.955264	1.07568	1.01 (0.96-1.08)
		Inverse variance weighted	14	0.00812075	0.0230724	0.724862	1.00815	0.963579	1.05479	1.01 (0.96-1.05)
		Weighted mode	14	0.0086065	0.0462006	0.855096	1.00864	0.921321	1.10424	1.01 (0.92-1.10)
		Simple mode	14	-0.0136131	0.0487224	0.784333	0.986479	0.896633	1.08533	0.99 (0.90-1.09)
	Fibroblast growth factor 4	MR Egger	15	-0.0866502	0.066337	0.21412	0.916998	0.805195	1.04432	0.92 (0.81-1.04)
		Weighted median	15	0.0103764	0.0335312	0.756974	1.01043	0.946159	1.07907	1.01 (0.95-1.08)
		Inverse variance weighted	15	0.00998499	0.0232432	0.667495	1.01004	0.965054	1.05711	1.01 (0.97-1.06)
		Weighted mode	15	0.0669574	0.0596562	0.280579	1.06925	0.951259	1.20188	1.07 (0.95-1.20)
		Simple mode	15	0.0682662	0.0665417	0.322332	1.07065	0.939737	1.2198	1.07 (0.94-1.22)
	Fibroblast growth factor 5	MR Egger	13	0.0440732	0.0676815	0.528296	1.04506	0.915228	1.19331	1.05 (0.92-1.19)
		Weighted median	13	0.00927388	0.0363624	0.798692	1.00932	0.939886	1.08388	1.01 (0.94-1.08)
		Inverse variance weighted	13	0.0037248	0.02585	0.885427	1.00373	0.954143	1.0559	1.00 (0.95-1.06)
		Weighted mode	13	0.0175812	0.0540373	0.750517	1.01774	0.915457	1.13144	1.02 (0.92-1.13)
		Simple mode	13	0.0175812	0.0610636	0.778324	1.01774	0.902936	1.14713	1.02 (0.90-1.15)
	Fibroblast growth factor 6	MR Egger	8	0.0369858	0.0783693	0.653642	1.03768	0.889925	1.20996	1.04 (0.89-1.21)
		Weighted median	8	0.0174932	0.0441599	0.692006	1.01765	0.933271	1.10965	1.02 (0.93-1.11)
		Inverse variance weighted	8	0.0180209	0.0331214	0.586382	1.01818	0.954186	1.08648	1.02 (0.95-1.09)
		Weighted mode	8	0.022043	0.062672	0.735397	1.02229	0.904119	1.1559	1.02 (0.90-1.16)
		Simple mode	8	0.0384478	0.0649894	0.572719	1.0392	0.914908	1.18037	1.04 (0.91-1.18)
	Fibroblast growth factor 7	MR Egger	9	0.147991	0.0706849	0.0745645	1.1595	1.00949	1.3318	1.16 (1.01-1.33)
		Weighted median	9	0.0692227	0.0393271	0.0783779	1.07167	0.992172	1.15755	1.07 (0.99-1.16)
		Inverse variance weighted	9	0.0661053	0.0301295	0.0282328	1.06834	1.00708	1.13333	1.07 (1.01-1.13)
		Weighted mode	9	0.102058	0.0618438	0.137499	1.10745	0.981026	1.25016	1.11 (0.98-1.25)
		Simple mode	9	0.102822	0.0654282	0.154703	1.10829	0.974903	1.25994	1.11 (0.97-1.26)
	Fibroblast growth factor 8 isoform B	MR Egger	12	0.0499275	0.0705693	0.495416	1.05119	0.915405	1.20713	1.05 (0.92-1.21)
		Weighted median	12	0.0233365	0.0350878	0.505995	1.02361	0.955581	1.09648	1.02 (0.96-1.10)
		Inverse variance weighted	12	0.00202618	0.0254081	0.93644	1.00203	0.95335	1.05319	1.00 (0.95-1.05)
		Weighted mode	12	0.0270588	0.0496163	0.59639	1.02743	0.932218	1.13236	1.03 (0.93-1.13)
		Simple mode	12	0.0282738	0.0507628	0.588695	1.02868	0.931256	1.13629	1.03 (0.93-1.14)
	Fibroblast growth factor 8 isoform A	MR Egger	15	-0.0275889	0.0701184	0.700356	0.972788	0.847876	1.1161	0.97 (0.85-1.12)
		Weighted median	15	0.00247299	0.036521	0.946013	1.00248	0.933226	1.07687	1.00 (0.93-1.08)
		Inverse variance weighted	15	0.0154875	0.0247759	0.531904	1.01561	0.967468	1.06614	1.02 (0.97-1.07)
		Weighted mode	15	0.00966373	0.0551733	0.863468	1.00971	0.906217	1.12502	1.01 (0.91-1.13)
		Simple mode	15	-0.0255407	0.06373	0.694643	0.974783	0.860319	1.10448	0.97 (0.86-1.10)
	Fibroblast growth factor 9	MR Egger	18	-0.0686645	0.0811579	0.409994	0.93364	0.796336	1.09462	0.93 (0.80-1.09)
		Weighted median	18	0.0231863	0.0322233	0.471801	1.02346	0.960817	1.09018	1.02 (0.96-1.09)
		Inverse variance weighted	18	0.0128234	0.0218797	0.557816	1.01291	0.970387	1.05729	1.01 (0.97-1.06)
		Weighted mode	18	0.0529726	0.0586778	0.379262	1.0544	0.939849	1.18291	1.05 (0.94-1.18)
		Simple mode	18	0.0558045	0.0571707	0.342701	1.05739	0.945303	1.18277	1.06 (0.95-1.18)
	Fibroblast growth factor receptor 2	MR Egger	12	-0.0710639	0.104795	0.513079	0.931402	0.758462	1.14378	0.93 (0.76-1.14)
		Weighted median	12	-0.00193366	0.041575	0.962904	0.998068	0.919964	1.0828	1.00 (0.92-1.08)
		Inverse variance weighted	12	-0.015826	0.0371311	0.669947	0.984299	0.915209	1.0586	0.98 (0.92-1.06)
		Weighted mode	12	0.0718749	0.0880765	0.431788	1.07452	0.904154	1.27699	1.07 (0.90-1.28)
		Simple mode	12	0.0733922	0.0893669	0.428946	1.07615	0.90324	1.28217	1.08 (0.90-1.28)
	Fibroblast growth factor receptor 3	MR Egger	8	-7.37e-05	0.0763262	0.999261	0.999926	0.860989	1.16128	1.00 (0.86-1.16)
		Weighted median	8	0.0363331	0.0393648	0.356015	1.037	0.96	1.12018	1.04 (0.96-1.12)
		Inverse variance weighted	8	0.0215464	0.0301302	0.474542	1.02178	0.963186	1.08394	1.02 (0.96-1.08)
		Simple mode	8	0.0478259	0.0557393	0.419283	1.04899	0.940425	1.17008	1.05 (0.94-1.17)
		Weighted mode	8	0.0381983	0.0560102	0.517168	1.03894	0.93092	1.15949	1.04 (0.93-1.16)
	Fibroblast growth factor receptor 4	MR Egger	15	-0.00300865	0.0490666	0.952039	0.996996	0.905581	1.09764	1.00 (0.91-1.10)
		Weighted median	15	-0.0137831	0.0308047	0.654562	0.986311	0.928523	1.0477	0.99 (0.93-1.05)
		Inverse variance weighted	15	-0.0228292	0.0225328	0.310988	0.977429	0.935201	1.02156	0.98 (0.94-1.02)
		Simple mode	15	-0.0101472	0.0520401	0.848204	0.989904	0.893914	1.0962	0.99 (0.89-1.10)
		Weighted mode	15	-0.013268	0.0536346	0.808207	0.98682	0.888348	1.09621	0.99 (0.89-1.10)
ER- Breast cancer	Fibroblast growth factor 10	MR Egger	7	-0.0534773	0.128329	0.694168	0.947927	0.737122	1.21902	0.95 (0.74-1.22)
		Weighted median	7	-0.0187849	0.076863	0.806925	0.98139	0.844141	1.14096	0.98 (0.84-1.14)
		Inverse variance weighted	7	0.0259402	0.0549556	0.636912	1.02628	0.921481	1.143	1.03 (0.92-1.14)
		Weighted mode	7	-0.0810344	0.134052	0.567652	0.922162	0.709087	1.19926	0.92 (0.71-1.20)
		Simple mode	7	-0.0761286	0.125559	0.566522	0.926697	0.724535	1.18527	0.93 (0.72-1.19)
	Fibroblast growth factor 1	MR Egger	12	0.0970241	0.0836538	0.273061	1.10189	0.935254	1.29821	1.10 (0.94-1.30)
		Weighted median	12	0.0390499	0.0531391	0.462423	1.03982	0.936971	1.15396	1.04 (0.94-1.15)
		Inverse variance weighted	12	0.0695794	0.0398562	0.0808529	1.07206	0.991497	1.15916	1.07 (0.99-1.16)
		Weighted mode	12	0.034506	0.0719799	0.641054	1.03511	0.898908	1.19195	1.04 (0.90-1.19)
		Simple mode	12	0.034506	0.0808782	0.677871	1.03511	0.883366	1.21292	1.04 (0.88-1.21)
	Fibroblast growth factor 16	MR Egger	12	0.0353315	0.145136	0.812588	1.03596	0.779474	1.37685	1.04 (0.78-1.38)
		Weighted median	12	-0.0580959	0.0632718	0.358517	0.943559	0.833511	1.06814	0.94 (0.83-1.07)
		Inverse variance weighted	12	-0.0435392	0.0591249	0.461492	0.957395	0.852635	1.07503	0.96 (0.85-1.08)
		Weighted mode	12	-0.0810032	0.0984724	0.428208	0.922191	0.760325	1.11852	0.92 (0.76-1.12)
		Simple mode	12	-0.078167	0.104928	0.471916	0.92481	0.752897	1.13598	0.92 (0.75-1.14)
	Fibroblast growth factor 19	MR Egger	17	0.0759642	0.103797	0.475536	1.07892	0.880314	1.32234	1.08 (0.88-1.32)
		Weighted median	17	0.0124214	0.0486214	0.798359	1.0125	0.920465	1.11374	1.01 (0.92-1.11)
		Inverse variance weighted	17	-0.00196867	0.0332052	0.952723	0.998033	0.935148	1.06515	1.00 (0.94-1.07)
		Weighted mode	17	0.0778276	0.0824631	0.359314	1.08094	0.919615	1.27056	1.08 (0.92-1.27)
		Simple mode	17	-0.134706	0.0887588	0.148608	0.873973	0.734421	1.04004	0.87 (0.73-1.04)
	Fibroblast growth factor 20	MR Egger	17	0.0798438	0.0804637	0.336791	1.08312	0.925089	1.26814	1.08 (0.93-1.27)
		Weighted median	17	0.0438023	0.0487043	0.368465	1.04478	0.949654	1.14943	1.04 (0.95-1.15)
		Inverse variance weighted	17	0.0390566	0.0343202	0.255118	1.03983	0.972183	1.11218	1.04 (0.97-1.11)
		Weighted mode	17	0.0629509	0.0906723	0.497472	1.06497	0.891574	1.2721	1.06 (0.89-1.27)
		Simple mode	17	0.0572257	0.0949172	0.555025	1.05889	0.879139	1.2754	1.06 (0.88-1.28)
	Fibroblast growth factor 23	MR Egger	14	0.093069	0.108726	0.40877	1.09754	0.886889	1.35822	1.10 (0.89-1.36)
		Weighted median	14	0.0630655	0.0515549	0.221229	1.0651	0.96273	1.17835	1.07 (0.96-1.18)
		Inverse variance weighted	14	0.0745523	0.0367315	0.0423917	1.0774	1.00256	1.15783	1.08 (1.00-1.16)
		Weighted mode	14	0.000781402	0.0825058	0.992587	1.00078	0.851352	1.17644	1.00 (0.85-1.18)
		Simple mode	14	-0.0100364	0.0924202	0.915182	0.990014	0.825984	1.18662	0.99 (0.83-1.19)
	Fibroblast growth factor 4	MR Egger	15	-0.0394308	0.111086	0.727911	0.961336	0.773246	1.19518	0.96 (0.77-1.20)
		Weighted median	15	-0.0404836	0.0509141	0.426535	0.960325	0.869119	1.0611	0.96 (0.87-1.06)
		Inverse variance weighted	15	-0.0478814	0.0359865	0.183341	0.953247	0.888327	1.02291	0.95 (0.89-1.02)
		Weighted mode	15	-0.0332571	0.0912323	0.720549	0.96729	0.808906	1.15669	0.97 (0.81-1.16)
		Simple mode	15	-0.0312536	0.0991404	0.756918	0.96923	0.798062	1.17711	0.97 (0.80-1.18)
	Fibroblast growth factor 5	MR Egger	13	0.0644695	0.116555	0.591241	1.06659	0.848761	1.34033	1.07 (0.85-1.34)
		Weighted median	13	-0.0312478	0.0605741	0.605952	0.969235	0.860731	1.09142	0.97 (0.86-1.09)
		Inverse variance weighted	13	-0.00305884	0.0415681	0.94134	0.996946	0.918942	1.08157	1.00 (0.92-1.08)
		Weighted mode	13	-0.0293852	0.0935719	0.758884	0.971042	0.808329	1.16651	0.97 (0.81-1.17)
		Simple mode	13	-0.0270931	0.0941319	0.778395	0.973271	0.809295	1.17047	0.97 (0.81-1.17)
	Fibroblast growth factor 6	MR Egger	8	0.0357784	0.125401	0.784999	1.03643	0.810577	1.3252	1.04 (0.81-1.33)
		Weighted median	8	0.010642	0.070235	0.879566	1.0107	0.880717	1.15986	1.01 (0.88-1.16)
		Inverse variance weighted	8	0.0153238	0.0530535	0.772706	1.01544	0.915156	1.12672	1.02 (0.92-1.13)
		Weighted mode	8	-0.0497681	0.112428	0.671362	0.95145	0.763283	1.186	0.95 (0.76-1.19)
		Simple mode	8	-0.0627452	0.103218	0.562455	0.939183	0.767166	1.14977	0.94 (0.77-1.15)
	Fibroblast growth factor 7	MR Egger	9	0.0245762	0.129358	0.854712	1.02488	0.795355	1.32064	1.02 (0.80-1.32)
		Weighted median	9	-0.00834949	0.0670921	0.90096	0.991685	0.869489	1.13106	0.99 (0.87-1.13)
		Inverse variance weighted	9	-0.0138136	0.0484509	0.775563	0.986281	0.89693	1.08453	0.99 (0.90-1.08)
		Weighted mode	9	-0.0150849	0.108078	0.892446	0.985028	0.796987	1.21744	0.99 (0.80-1.22)
		Simple mode	9	-0.00435901	0.107798	0.968736	0.99565	0.806023	1.22989	1.00 (0.81-1.23)
	Fibroblast growth factor 8 isoform B	MR Egger	12	-0.0178534	0.09751	0.858384	0.982305	0.811417	1.18918	0.98 (0.81-1.19)
		Weighted median	12	-0.000258737	0.0537512	0.996159	0.999741	0.899775	1.11081	1.00 (0.90-1.11)
		Inverse variance weighted	12	-0.00649797	0.0408435	0.873594	0.993523	0.917089	1.07633	0.99 (0.92-1.08)
		Weighted mode	12	0.00762279	0.0804894	0.926252	1.00765	0.860591	1.17984	1.01 (0.86-1.18)
		Simple mode	12	-0.0339395	0.0780438	0.67206	0.96663	0.829522	1.1264	0.97 (0.83-1.13)
	Fibroblast growth factor 8 isoform A	MR Egger	15	-0.150475	0.113678	0.20841	0.860299	0.68847	1.07501	0.86 (0.69-1.08)
		Weighted median	15	0.0851341	0.0573	0.137342	1.08886	0.973192	1.21828	1.09 (0.97-1.22)
		Inverse variance weighted	15	0.00165139	0.0398497	0.966945	1.00165	0.926396	1.08302	1.00 (0.93-1.08)
		Weighted mode	15	0.106695	0.0676618	0.137145	1.11259	0.974411	1.27037	1.11 (0.97-1.27)
		Simple mode	15	0.106695	0.0857658	0.233917	1.11259	0.940441	1.31626	1.11 (0.94-1.32)
	Fibroblast growth factor 9	MR Egger	18	0.15281	0.12471	0.238187	1.1651	0.91245	1.48772	1.17 (0.91-1.49)
		Weighted median	18	0.0644006	0.049949	0.197285	1.06652	0.967055	1.17621	1.07 (0.97-1.18)
		Inverse variance weighted	18	0.0498148	0.0351388	0.15629	1.05108	0.981123	1.12602	1.05 (0.98-1.13)
		Weighted mode	18	0.06256	0.0776289	0.431438	1.06456	0.914304	1.23951	1.06 (0.91-1.24)
		Simple mode	18	0.06256	0.0855651	0.474652	1.06456	0.900192	1.25894	1.06 (0.90-1.26)
	Fibroblast growth factor receptor 2	MR Egger	12	-0.0683282	0.119027	0.578613	0.933954	0.739618	1.17935	0.93 (0.74-1.18)
		Weighted median	12	-0.0715101	0.0579988	0.217591	0.930987	0.830948	1.04307	0.93 (0.83-1.04)
		Inverse variance weighted	12	-0.035031	0.0434335	0.419929	0.965575	0.886778	1.05137	0.97 (0.89-1.05)
		Weighted mode	12	-0.116312	0.0990674	0.265161	0.890198	0.733092	1.08097	0.89 (0.73-1.08)
		Simple mode	12	-0.114485	0.0989622	0.271836	0.891825	0.734584	1.08272	0.89 (0.73-1.08)
	Fibroblast growth factor receptor 3	MR Egger	8	0.016077	0.123101	0.900361	1.01621	0.798355	1.2935	1.02 (0.80-1.29)
		Weighted median	8	0.0332448	0.0609277	0.585311	1.0338	0.917435	1.16493	1.03 (0.92-1.16)
		Inverse variance weighted	8	0.0335397	0.0484372	0.488663	1.03411	0.94045	1.13709	1.03 (0.94-1.14)
		Simple mode	8	0.0178339	0.0858641	0.841377	1.01799	0.860312	1.20458	1.02 (0.86-1.20)
		Weighted mode	8	-0.00534438	0.0884694	0.953518	0.99467	0.83632	1.183	0.99 (0.84-1.18)
	Fibroblast growth factor receptor 4	MR Egger	15	-0.00466678	0.107145	0.96592	0.995344	0.806807	1.22794	1.00 (0.81-1.23)
		Weighted median	15	0.0139425	0.0545473	0.798257	1.01404	0.911221	1.12846	1.01 (0.91-1.13)
		Inverse variance weighted	15	0.00504105	0.036375	0.889778	1.00505	0.935893	1.07933	1.01 (0.94-1.08)
		Simple mode	15	0.0617549	0.0965178	0.532616	1.0637	0.880364	1.28522	1.06 (0.88-1.29)
		Weighted mode	15	0.0617549	0.0918577	0.512344	1.0637	0.888442	1.27353	1.06 (0.89-1.27)
Breast cancer	Fibroblast growth factor 10	MR Egger	6	-0.00635556	0.00555508	0.316395	0.993665	0.982904	1.00454	0.99 (0.98-1.00)
		Weighted median	6	-0.00209279	0.00338693	0.536641	0.997909	0.991307	1.00456	1.00 (0.99-1.00)
		Inverse variance weighted	6	-0.00355917	0.00268509	0.184995	0.996447	0.991217	1.00171	1.00 (0.99-1.00)
		Weighted mode	6	-0.000759725	0.00474009	0.878937	0.999241	0.99	1.00857	1.00 (0.99-1.01)
		Simple mode	6	-0.000870113	0.00469523	0.860262	0.99913	0.989978	1.00837	1.00 (0.99-1.01)
	Fibroblast growth factor 1	MR Egger	12	-0.00391229	0.00367751	0.312414	0.996095	0.988941	1.0033	1.00 (0.99-1.00)
		Weighted median	12	0.0023395	0.00240423	0.330516	1.00234	0.99763	1.00708	1.00 (1.00-1.01)
		Inverse variance weighted	12	0.00173176	0.00180403	0.337086	1.00173	0.998197	1.00528	1.00 (1.00-1.01)
		Weighted mode	12	0.00220527	0.00367314	0.56042	1.00221	0.995018	1.00945	1.00 (1.00-1.01)
		Simple mode	12	0.00200085	0.00370246	0.599685	1.002	0.994758	1.0093	1.00 (0.99-1.01)
	Fibroblast growth factor 16	MR Egger	12	-0.00502	0.00466336	0.306999	0.994993	0.98594	1.00413	0.99 (0.99-1.00)
		Weighted median	12	-0.00551168	0.0024056	0.0219524	0.994503	0.989825	0.999204	0.99 (0.99-1.00)
		Inverse variance weighted	12	-0.00239492	0.001825	0.189423	0.997608	0.994046	1.00118	1.00 (0.99-1.00)
		Weighted mode	12	-0.00677634	0.00362202	0.0881842	0.993247	0.98622	1.00032	0.99 (0.99-1.00)
		Simple mode	12	-0.00685477	0.00372812	0.0930925	0.993169	0.985938	1.00045	0.99 (0.99-1.00)
	Fibroblast growth factor 19	MR Egger	17	-0.000958513	0.00453811	0.835764	0.999042	0.990195	1.00797	1.00 (0.99-1.01)
		Weighted median	17	-0.00074058	0.00233026	0.750629	0.99926	0.994706	1.00383	1.00 (0.99-1.00)
		Inverse variance weighted	17	-0.000718051	0.00153814	0.640621	0.999282	0.996274	1.0023	1.00 (1.00-1.00)
		Weighted mode	17	0.000679446	0.00329282	0.839299	1.00068	0.994242	1.00716	1.00 (0.99-1.01)
		Simple mode	17	0.00143725	0.00379713	0.710355	1.00144	0.994013	1.00892	1.00 (0.99-1.01)
	Fibroblast growth factor 20	MR Egger	14	-0.00924202	0.00364756	0.0262376	0.990801	0.983742	0.997909	0.99 (0.98-1.00)
		Weighted median	14	-0.00231425	0.00250974	0.356471	0.997688	0.992793	1.00261	1.00 (0.99-1.00)
		Inverse variance weighted	14	-0.00370007	0.00167463	0.0271406	0.996307	0.993042	0.999582	1.00 (0.99-1.00)
		Weighted mode	14	-0.00247159	0.00449376	0.591641	0.997531	0.988784	1.00636	1.00 (0.99-1.01)
		Simple mode	14	-0.00265474	0.004801	0.589676	0.997349	0.988008	1.00678	1.00 (0.99-1.01)
	Fibroblast growth factor 23	MR Egger	12	-0.00588407	0.00602825	0.352044	0.994133	0.982456	1.00595	0.99 (0.98-1.01)
		Weighted median	12	6.53e-05	0.00250095	0.979174	1.00007	0.995175	1.00498	1.00 (1.00-1.00)
		Inverse variance weighted	12	-0.000441293	0.00188519	0.81492	0.999559	0.995872	1.00326	1.00 (1.00-1.00)
		Weighted mode	12	0.000409198	0.00420296	0.924192	1.00041	0.992202	1.00868	1.00 (0.99-1.01)
		Simple mode	12	0.000685236	0.00426719	0.875333	1.00069	0.992351	1.00909	1.00 (0.99-1.01)
	Fibroblast growth factor 4	MR Egger	15	0.00690144	0.00511014	0.199885	1.00693	0.99689	1.01706	1.01 (1.00-1.02)
		Weighted median	15	0.0042408	0.00229806	0.0649822	1.00425	0.999737	1.00878	1.00 (1.00-1.01)
		Inverse variance weighted	15	0.0041481	0.00167175	0.0130906	1.00416	1.00087	1.00745	1.00 (1.00-1.01)
		Weighted mode	15	0.00409574	0.0040977	0.334505	1.0041	0.996072	1.0122	1.00 (1.00-1.01)
		Simple mode	15	0.00429568	0.00403915	0.30555	1.0043	0.996386	1.01229	1.00 (1.00-1.01)
	Fibroblast growth factor 5	MR Egger	13	0.000300493	0.00385654	0.93908	1.0003	0.992768	1.00789	1.00 (0.99-1.01)
		Weighted median	13	-0.00190354	0.00235514	0.418948	0.998098	0.993502	1.00272	1.00 (0.99-1.00)
		Inverse variance weighted	13	-0.00120129	0.00165148	0.466981	0.998799	0.995572	1.00204	1.00 (1.00-1.00)
		Weighted mode	13	-0.000332122	0.0041597	0.937492	0.999668	0.991551	1.00785	1.00 (0.99-1.01)
		Simple mode	13	-0.000421241	0.00459465	0.928251	0.999579	0.990618	1.00862	1.00 (0.99-1.01)
	Fibroblast growth factor 6	MR Egger	8	3.37e-06	0.0052871	0.999512	1	0.989694	1.01042	1.00 (0.99-1.01)
		Weighted median	8	-0.00190151	0.00314746	0.545749	0.9981	0.991962	1.00428	1.00 (0.99-1.00)
		Inverse variance weighted	8	-0.00356018	0.00225257	0.113992	0.996446	0.992057	1.00086	1.00 (0.99-1.00)
		Weighted mode	8	0.00152888	0.00481478	0.760098	1.00153	0.992123	1.01103	1.00 (0.99-1.01)
		Simple mode	8	0.00167834	0.00504147	0.748952	1.00168	0.991831	1.01163	1.00 (0.99-1.01)
	Fibroblast growth factor 7	MR Egger	11	0.00107061	0.00475089	0.826741	1.00107	0.991793	1.01044	1.00 (0.99-1.01)
		Weighted median	11	0.00193145	0.00249055	0.438037	1.00193	0.997054	1.00684	1.00 (1.00-1.01)
		Inverse variance weighted	11	0.000777424	0.00194294	0.689062	1.00078	0.996974	1.0046	1.00 (1.00-1.00)
		Weighted mode	11	0.00242297	0.00392385	0.550707	1.00243	0.994746	1.01017	1.00 (0.99-1.01)
		Simple mode	11	0.00237149	0.00381627	0.548229	1.00237	0.994905	1.0099	1.00 (0.99-1.01)
	Fibroblast growth factor 8 isoform B	MR Egger	12	0.00206588	0.00642856	0.754554	1.00207	0.989521	1.01477	1.00 (0.99-1.01)
		Weighted median	12	-0.000880954	0.00280634	0.753585	0.999119	0.993639	1.00463	1.00 (0.99-1.00)
		Inverse variance weighted	12	0.000739405	0.00249999	0.767411	1.00074	0.995848	1.00566	1.00 (1.00-1.01)
		Weighted mode	12	-0.00382196	0.00485057	0.447378	0.996185	0.986759	1.0057	1.00 (0.99-1.01)
		Simple mode	12	-0.004136	0.00509789	0.434388	0.995873	0.985971	1.00587	1.00 (0.99-1.01)
	Fibroblast growth factor 8 isoform A	MR Egger	13	0.00406951	0.00446392	0.3815	1.00408	0.995331	1.0129	1.00 (1.00-1.01)
		Weighted median	13	0.00106631	0.00233347	0.647696	1.00107	0.996499	1.00566	1.00 (1.00-1.01)
		Inverse variance weighted	13	-0.000298005	0.0016837	0.859513	0.999702	0.996408	1.00301	1.00 (1.00-1.00)
		Weighted mode	13	0.000822769	0.00302167	0.790028	1.00082	0.994913	1.00677	1.00 (0.99-1.01)
		Simple mode	13	-0.000130292	0.00387605	0.973737	0.99987	0.992302	1.00749	1.00 (0.99-1.01)
	Fibroblast growth factor 9	MR Egger	12	0.00567404	0.00744848	0.463783	1.00569	0.991115	1.02048	1.01 (0.99-1.02)
		Weighted median	12	-8.92e-05	0.00286188	0.975129	0.999911	0.994318	1.00554	1.00 (0.99-1.01)
		Inverse variance weighted	12	-0.00164295	0.00189967	0.387113	0.998358	0.994648	1.00208	1.00 (0.99-1.00)
		Weighted mode	12	0.0033037	0.00561665	0.56828	1.00331	0.992325	1.01442	1.00 (0.99-1.01)
		Simple mode	12	0.0026519	0.0056258	0.646579	1.00266	0.99166	1.01377	1.00 (0.99-1.01)
	Fibroblast growth factor receptor 2	MR Egger	12	0.000757824	0.00498588	0.882214	1.00076	0.991026	1.01059	1.00 (0.99-1.01)
		Weighted median	12	-0.000157277	0.00285413	0.956055	0.999843	0.994265	1.00545	1.00 (0.99-1.01)
		Inverse variance weighted	12	-0.00216589	0.00187901	0.249044	0.997836	0.994168	1.00152	1.00 (0.99-1.00)
		Weighted mode	12	0.00485076	0.00693208	0.498611	1.00486	0.991302	1.01861	1.00 (0.99-1.02)
		Simple mode	12	0.00458782	0.0061645	0.472335	1.0046	0.992533	1.01681	1.00 (0.99-1.02)
	Fibroblast growth factor receptor 3	MR Egger	10	-0.0035571	0.00447514	0.449633	0.996449	0.987747	1.00523	1.00 (0.99-1.01)
		Weighted median	10	-0.000255021	0.00267451	0.924035	0.999745	0.994518	1.005	1.00 (0.99-1.00)
		Inverse variance weighted	10	-0.000755947	0.00198377	0.703154	0.999244	0.995367	1.00314	1.00 (1.00-1.00)
		Simple mode	10	0.00303264	0.00447526	0.515038	1.00304	0.994278	1.01187	1.00 (0.99-1.01)
		Weighted mode	10	0.00266321	0.00455221	0.572897	1.00267	0.99376	1.01165	1.00 (0.99-1.01)
	Fibroblast growth factor receptor 4	MR Egger	13	0.00292836	0.00373059	0.449053	1.00293	0.995626	1.01029	1.00 (1.00-1.01)
		Weighted median	13	-0.000961878	0.00231557	0.677853	0.999039	0.994515	1.00358	1.00 (0.99-1.00)
		Inverse variance weighted	13	0.00040562	0.00172916	0.814538	1.00041	0.997021	1.0038	1.00 (1.00-1.00)
		Simple mode	13	-0.00204847	0.0037078	0.590766	0.997954	0.990727	1.00523	1.00 (0.99-1.01)
		Weighted mode	13	-0.00197108	0.00381176	0.614481	0.998031	0.990602	1.00552	1.00 (0.99-1.01)
