# Supplementary material for: Causal associations between fibroblast growth factors and breast cancer: Evidence from 2-sample Mendelian randomization analysis
Source: Medicine (Baltimore). 2025 Aug 15;104(33):e43876. doi: 10.1097/MD.0000000000043876 (PMC12366922; doi:10.1097/MD.0000000000043876)
Supplement: Supplementary file 3 [file medi-104-e43876-s003.xlsx]

## Sheet: Table S3
Table S3: MR-Egger and MR-PRESSO analysis of horizontal pleiotropy in mendelian randomization analysis
Outcome	Exposure	Steiger	Heterogenetity test		MR-Egger			Global-test
		P-value	Q	P-value	Intercept	SE	P-value	P-value
ER+ Breast cancer	Fibroblast growth factor 10	4.03e-31	9.53381	0.145707	0.0253965	0.0238862	0.336308	0.183
	Fibroblast growth factor 1	4.18e-62	16.3227	0.129566	0.00644435	0.0131509	0.634684	0.157
	Fibroblast growth factor 16	2.96e-55	13.5561	0.258533	-0.00910809	0.0118034	0.458168	0.301
	Fibroblast growth factor 19	7.58e-91	13.9979	0.598871	-0.00552416	0.00990561	0.585291	0.598
	Fibroblast growth factor 20	2.32e-81	21.9179	0.145862	-0.0173217	0.010598	0.122977	0.147
	Fibroblast growth factor 23	3.57e-70	5.81561	0.952607	-0.00408766	0.0110341	0.717499	0.958
	Fibroblast growth factor 4	1.62e-70	17.3269	0.239174	0.0175293	0.0111749	0.140744	0.042
	Fibroblast growth factor 5	7.87e-61	16.8192	0.156524	-0.00759082	0.011287	0.515126	0.154
	Fibroblast growth factor 6	1.54e-39	2.53852	0.924169	-0.0038033	0.0142439	0.7984	0.934
	Fibroblast growth factor 7	1.18e-42	3.7891	0.875632	-0.0163382	0.0127579	0.241121	0.877
	Fibroblast growth factor 8 isoform B	1.83e-61	14.3356	0.214978	-0.0107124	0.0143259	0.471819	0.237
	Fibroblast growth factor 8 isoform A	1.51e-83	16.6828	0.273474	0.0118745	0.017769	0.515651	0.269
	Fibroblast growth factor 9	5.12e-86	23.2835	0.140248	0.0164173	0.0155216	0.305898	0.136
	Fibroblast growth factor receptor 2	6.46e-54	20.8468	0.0349935	0.0105771	0.0186757	0.583638	0.03
	Fibroblast growth factor receptor 3	1.1e-41	4.00734	0.778932	0.00443852	0.0143969	0.76828	0.805
	Fibroblast growth factor receptor 4	1.97e-76	7.57376	0.910331	-0.00445864	0.00980486	0.656799	0.906
ER- Breast cancer	Fibroblast growth factor 10	1.18e-30	5.79636	0.446385	0.0216024	0.0313356	0.521259	0.439
	Fibroblast growth factor 1	9.6e-61	11.7327	0.384069	-0.00691358	0.0180972	0.710436	0.424
	Fibroblast growth factor 16	3.59e-51	23.2702	0.0161866	-0.0148196	0.0247514	0.562664	0.016
	Fibroblast growth factor 19	2.29e-87	15.9949	0.453313	-0.012711	0.0160183	0.439845	0.455
	Fibroblast growth factor 20	2.48e-79	17.9588	0.326316	-0.0095538	0.0167183	0.576152	0.331
	Fibroblast growth factor 23	3.1e-64	16.7746	0.209815	-0.00382062	0.0205723	0.855769	0.235
	Fibroblast growth factor 4	3.85e-72	17.3241	0.299863	-0.00149209	0.0182967	0.936159	0.309
	Fibroblast growth factor 5	6.38e-58	19.2654	0.0823212	-0.0127111	0.0194455	0.526746	0.07
	Fibroblast growth factor 6	6.21e-38	3.99234	0.780659	-0.00410973	0.0228297	0.863066	0.808
	Fibroblast growth factor 7	6.37e-41	9.26983	0.320047	-0.00767568	0.0233786	0.752271	0.305
	Fibroblast growth factor 8 isoform B	4.47e-62	4.15422	0.965187	0.00254019	0.0198071	0.900496	0.968
	Fibroblast growth factor 8 isoform A	5.82e-80	19.1413	0.159621	0.0419207	0.0287862	0.16904	0.17
	Fibroblast growth factor 9	1e-82	20.8436	0.233363	-0.0207654	0.0238698	0.397194	0.26
	Fibroblast growth factor receptor 2	1.11e-53	9.94055	0.535742	0.00636258	0.021176	0.769978	0.544
	Fibroblast growth factor receptor 3	7.68e-41	2.69227	0.911937	0.0035784	0.0231907	0.88243	0.92
	Fibroblast growth factor receptor 4	2.2e-70	23.537	0.0520733	0.00217388	0.0213456	0.920436	0.051
Breast cancer	Fibroblast growth factor 10	1.04e-28	2.36681	0.796406	0.000676746	0.00117689	0.596069	0.827
	Fibroblast growth factor 1	7.69e-67	9.64383	0.562681	0.00137578	0.00078115	0.108687	0.585
	Fibroblast growth factor 16	1.42e-58	13.5327	0.259935	0.000512038	0.000813909	0.543381	0.293
	Fibroblast growth factor 19	1.11e-88	18.7092	0.227216	4.37e-05	0.000759471	0.954888	0.24
	Fibroblast growth factor 20	2.16e-69	18.3816	0.143561	0.00139008	0.00078889	0.103487	0.148
	Fibroblast growth factor 23	5.92e-61	6.71197	0.821906	0.00103909	0.00109314	0.364238	0.822
	Fibroblast growth factor 4	1.97e-74	9.92572	0.767594	-0.000465965	0.000817233	0.578281	0.791
	Fibroblast growth factor 5	1.67e-75	16.1007	0.307262	-0.000290146	0.000656459	0.665762	0.31
	Fibroblast growth factor 6	1.1e-40	7.85325	0.345712	-0.000772204	0.00101402	0.475198	0.373
	Fibroblast growth factor 7	1.89e-55	4.11946	0.941797	-5.52e-05	0.000816589	0.947561	0.943
	Fibroblast growth factor 8 isoform B	7.82e-65	20.8567	0.0348866	-0.000305164	0.00135101	0.825846	0.031
	Fibroblast growth factor 8 isoform A	1.66e-77	10.079	0.609034	-0.00123388	0.00116797	0.313421	0.613
	Fibroblast growth factor 9	6.32e-59	18.752	0.0656922	-0.00140788	0.00135203	0.322252	0.066
	Fibroblast growth factor receptor 2	2.2e-59	16.0856	0.137983	-0.000725449	0.00109342	0.522031	0.014
	Fibroblast growth factor receptor 3	1.88e-53	5.87516	0.752345	0.000635806	0.000910515	0.504782	0.756
	Fibroblast growth factor receptor 4	3.98e-68	11.3251	0.50128	-0.000565295	0.000740728	0.461421	0.509
