# Supplementary material for: Causal associations between fibroblast growth factors and breast cancer: Evidence from 2-sample Mendelian randomization analysis
Source: Medicine (Baltimore). 2025 Aug 15;104(33):e43876. doi: 10.1097/MD.0000000000043876 (PMC12366922; doi:10.1097/MD.0000000000043876)
Supplement: Supplementary file 5 [file medi-104-e43876-s005.xlsx]

## Sheet: Table S4
Table S4: MR analysis of risk of FGFs, FGFRs (Reverse)
Exposure	Outcome	Method	Nsnp	Beta	SE	Pvalue	OR	OR_lci95	OR_uci95	Estimate
ER+ Breast cancer	Fibroblast growth factor 10	Inverse variance weighted	97	0.0234695	0.0327787	0.473993	1.02375	0.960043	1.09168	1.02 (0.96-1.09)
		Weighted median	97	0.0539754	0.0562066	0.336903	1.05546	0.94536	1.17838	1.06 (0.95-1.18)
		MR Egger	97	0.0333086	0.069372	0.632228	1.03387	0.902433	1.18445	1.03 (0.90-1.18)
		Simple mode	97	-0.00311877	0.111101	0.977663	0.996886	0.801815	1.23941	1.00 (0.80-1.24)
		Weighted mode	97	0.0334669	0.0655837	0.611017	1.03403	0.909303	1.17587	1.03 (0.91-1.18)
	Fibroblast growth factor 1	Inverse variance weighted	97	0.00529281	0.0352176	0.880537	1.00531	0.938255	1.07715	1.01 (0.94-1.08)
		Weighted median	97	0.0289151	0.0522758	0.580177	1.02934	0.929094	1.1404	1.03 (0.93-1.14)
		MR Egger	97	0.0414558	0.0748288	0.580875	1.04233	0.900137	1.20698	1.04 (0.90-1.21)
		Simple mode	97	-0.0595099	0.111665	0.59531	0.942226	0.757015	1.17275	0.94 (0.76-1.17)
		Weighted mode	97	0.0281215	0.0606183	0.643761	1.02852	0.913301	1.15828	1.03 (0.91-1.16)
	Fibroblast growth factor 16	Inverse variance weighted	97	0.0506847	0.0327849	0.122111	1.05199	0.986518	1.12181	1.05 (0.99-1.12)
		Weighted median	97	0.0494276	0.0584935	0.398105	1.05067	0.936862	1.1783	1.05 (0.94-1.18)
		MR Egger	97	0.0245535	0.0695041	0.724671	1.02486	0.894335	1.17443	1.02 (0.89-1.17)
		Simple mode	97	0.0277115	0.106946	0.796099	1.0281	0.833683	1.26785	1.03 (0.83-1.27)
		Weighted mode	97	0.0396652	0.0627079	0.528538	1.04046	0.920128	1.17653	1.04 (0.92-1.18)
	Fibroblast growth factor 19	Inverse variance weighted	97	-0.0585885	0.0327854	0.0739326	0.943095	0.884398	1.00569	0.94 (0.88-1.01)
		Weighted median	97	-0.084508	0.0520644	0.104559	0.918964	0.829814	1.01769	0.92 (0.83-1.02)
		MR Egger	97	-0.128514	0.0694007	0.0671642	0.879401	0.767559	1.00754	0.88 (0.77-1.01)
		Simple mode	97	0.0726924	0.106464	0.496385	1.0754	0.872863	1.32493	1.08 (0.87-1.32)
		Weighted mode	97	-0.110974	0.0646084	0.0890877	0.894962	0.788513	1.01578	0.89 (0.79-1.02)
	Fibroblast growth factor 20	Inverse variance weighted	97	0.00475775	0.0353203	0.892847	1.00477	0.937564	1.07679	1.00 (0.94-1.08)
		Weighted median	97	-0.0240925	0.0546614	0.659387	0.976195	0.877017	1.08659	0.98 (0.88-1.09)
		MR Egger	97	-0.0368916	0.0750106	0.623982	0.963781	0.832009	1.11642	0.96 (0.83-1.12)
		Simple mode	97	0.054926	0.116495	0.638361	1.05646	0.840798	1.32744	1.06 (0.84-1.33)
		Weighted mode	97	-0.0545194	0.0688932	0.430684	0.94694	0.827331	1.08384	0.95 (0.83-1.08)
	Fibroblast growth factor 23	Inverse variance weighted	97	0.0688529	0.0327887	0.0357379	1.07128	1.0046	1.14239	1.07 (1.00-1.14)
		Weighted median	97	0.0428628	0.0497561	0.388986	1.04379	0.946808	1.15072	1.04 (0.95-1.15)
		MR Egger	97	0.134338	0.0694074	0.0559028	1.14378	0.998301	1.31046	1.14 (1.00-1.31)
		Simple mode	97	-0.027329	0.122899	0.824498	0.973041	0.764747	1.23807	0.97 (0.76-1.24)
		Weighted mode	97	-0.0370204	0.0823869	0.654193	0.963656	0.819961	1.13253	0.96 (0.82-1.13)
	Fibroblast growth factor 4	Inverse variance weighted	97	0.0131108	0.0327864	0.689242	1.0132	0.950136	1.08044	1.01 (0.95-1.08)
		Weighted median	97	0.0134701	0.0529571	0.799219	1.01356	0.913633	1.12442	1.01 (0.91-1.12)
		MR Egger	97	0.0307809	0.0694066	0.658423	1.03126	0.900094	1.18154	1.03 (0.90-1.18)
		Simple mode	97	0.0236186	0.114647	0.837219	1.0239	0.817839	1.28188	1.02 (0.82-1.28)
		Weighted mode	97	0.0394614	0.0692733	0.570247	1.04025	0.908178	1.19153	1.04 (0.91-1.19)
	Fibroblast growth factor 5	Inverse variance weighted	97	-0.0224373	0.0327863	0.493754	0.977813	0.916953	1.04271	0.98 (0.92-1.04)
		Weighted median	97	0.00917851	0.0517846	0.859317	1.00922	0.911814	1.11703	1.01 (0.91-1.12)
		MR Egger	97	0.0647337	0.069405	0.353342	1.06687	0.931182	1.22234	1.07 (0.93-1.22)
		Simple mode	97	-0.0307418	0.102266	0.764364	0.969726	0.793595	1.18495	0.97 (0.79-1.18)
		Weighted mode	97	0.0436496	0.0660652	0.510385	1.04462	0.917743	1.18903	1.04 (0.92-1.19)
	Fibroblast growth factor 6	Inverse variance weighted	97	0.017122	0.0358877	0.633292	1.01727	0.948173	1.0914	1.02 (0.95-1.09)
		Weighted median	97	0.0546564	0.0565438	0.333733	1.05618	0.945379	1.17996	1.06 (0.95-1.18)
		MR Egger	97	-0.0614809	0.0758186	0.419453	0.940371	0.810515	1.09103	0.94 (0.81-1.09)
		Simple mode	97	0.0175836	0.120497	0.884286	1.01774	0.803651	1.28886	1.02 (0.80-1.29)
		Weighted mode	97	0.042367	0.0716997	0.55598	1.04328	0.9065	1.20069	1.04 (0.91-1.20)
	Fibroblast growth factor 7	Inverse variance weighted	97	0.0696054	0.0333129	0.0366678	1.07209	1.00432	1.14442	1.07 (1.00-1.14)
		Weighted median	97	0.148973	0.0553767	0.00714147	1.16064	1.04126	1.29371	1.16 (1.04-1.29)
		MR Egger	97	0.148837	0.0702839	0.0368153	1.16048	1.01114	1.33188	1.16 (1.01-1.33)
		Simple mode	97	0.0745303	0.129475	0.566209	1.07738	0.835905	1.38861	1.08 (0.84-1.39)
		Weighted mode	97	0.148043	0.0685868	0.0333842	1.15956	1.01371	1.32641	1.16 (1.01-1.33)
	Fibroblast growth factor 8 isoform B	Inverse variance weighted	97	-0.0226656	0.0358324	0.52703	0.977589	0.911287	1.04872	0.98 (0.91-1.05)
		Weighted median	97	-0.108441	0.0532924	0.0418676	0.897232	0.808241	0.99602	0.90 (0.81-1.00)
		MR Egger	97	-0.102624	0.0756802	0.178309	0.902467	0.778056	1.04677	0.90 (0.78-1.05)
		Simple mode	97	-0.0667196	0.121838	0.58523	0.935457	0.736739	1.18778	0.94 (0.74-1.19)
		Weighted mode	97	-0.113986	0.059639	0.0589539	0.892271	0.793836	1.00291	0.89 (0.79-1.00)
	Fibroblast growth factor 8 isoform A	Inverse variance weighted	97	-0.00864149	0.0328402	0.792444	0.991396	0.929593	1.05731	0.99 (0.93-1.06)
		Weighted median	97	0.0168436	0.0539545	0.754902	1.01699	0.91493	1.13043	1.02 (0.91-1.13)
		MR Egger	97	0.0188071	0.0698124	0.78821	1.01899	0.888674	1.1684	1.02 (0.89-1.17)
		Simple mode	97	0.0115202	0.105467	0.913248	1.01159	0.822674	1.24388	1.01 (0.82-1.24)
		Weighted mode	97	0.00513861	0.0635843	0.935757	1.00515	0.887376	1.13856	1.01 (0.89-1.14)
	Fibroblast growth factor 9	Inverse variance weighted	97	0.0693538	0.0374297	0.0638954	1.07182	0.996	1.1534	1.07 (1.00-1.15)
		Weighted median	97	0.0947341	0.0568812	0.0958183	1.09937	0.983387	1.22903	1.10 (0.98-1.23)
		MR Egger	97	0.0967923	0.0795826	0.226903	1.10163	0.942528	1.28759	1.10 (0.94-1.29)
		Simple mode	97	0.0322754	0.116251	0.781888	1.0328	0.822361	1.29709	1.03 (0.82-1.30)
		Weighted mode	97	0.0718424	0.0601546	0.235305	1.07449	0.954984	1.20894	1.07 (0.95-1.21)
	Fibroblast growth factor receptor 2	Inverse variance weighted	97	-0.072261	0.032773	0.0274617	0.930288	0.87241	0.992006	0.93 (0.87-0.99)
		Weighted median	97	-0.0472425	0.0561189	0.399884	0.953856	0.854503	1.06476	0.95 (0.85-1.06)
		MR Egger	97	-0.110109	0.0693646	0.115746	0.895737	0.781873	1.02618	0.90 (0.78-1.03)
		Simple mode	97	-0.128611	0.138071	0.353937	0.879316	0.670836	1.15258	0.88 (0.67-1.15)
		Weighted mode	97	-0.0995512	0.0762741	0.194952	0.905244	0.779542	1.05121	0.91 (0.78-1.05)
	Fibroblast growth factor receptor 3	Inverse variance weighted	97	-0.047381	0.0327891	0.148452	0.953724	0.894359	1.01703	0.95 (0.89-1.02)
		Weighted median	97	-0.07123	0.0585809	0.224013	0.931248	0.830233	1.04455	0.93 (0.83-1.04)
		MR Egger	97	-0.0714422	0.0694155	0.306001	0.93105	0.812616	1.06675	0.93 (0.81-1.07)
		Simple mode	97	-0.162533	0.117711	0.170555	0.849988	0.674862	1.07056	0.85 (0.67-1.07)
		Weighted mode	97	-0.0870879	0.0591912	0.144481	0.916597	0.816194	1.02935	0.92 (0.82-1.03)
	Fibroblast growth factor receptor 4	Inverse variance weighted	97	-0.00873458	0.0327889	0.78994	0.991303	0.9296	1.0571	0.99 (0.93-1.06)
		Weighted median	97	0.00112657	0.0561702	0.983998	1.00113	0.89676	1.11764	1.00 (0.90-1.12)
		MR Egger	97	-0.0441356	0.0694151	0.526421	0.956824	0.835112	1.09627	0.96 (0.84-1.10)
		Simple mode	97	0.0888212	0.103441	0.392665	1.09289	0.892326	1.33852	1.09 (0.89-1.34)
		Weighted mode	97	0.0251825	0.0636652	0.693318	1.0255	0.905198	1.1618	1.03 (0.91-1.16)
ER-breast cancer	Fibroblast growth factor 10	Inverse variance weighted	42	0.0228945	0.050704	0.651605	1.02316	0.926367	1.13006	1.02 (0.93-1.13)
		Weighted median	42	0.0287215	0.0654407	0.660739	1.02914	0.905252	1.16998	1.03 (0.91-1.17)
		MR Egger	42	0.0926248	0.124191	0.460132	1.09705	0.860029	1.39939	1.10 (0.86-1.40)
		Simple mode	42	-0.0577591	0.168255	0.733139	0.943877	0.678725	1.31261	0.94 (0.68-1.31)
		Weighted mode	42	-0.0955691	0.164476	0.564387	0.908856	0.6584	1.25458	0.91 (0.66-1.25)
	Fibroblast growth factor 1	Inverse variance weighted	42	-0.0138019	0.0421127	0.743111	0.986293	0.908153	1.07116	0.99 (0.91-1.07)
		Weighted median	42	-0.0237031	0.0600502	0.693049	0.976576	0.868141	1.09855	0.98 (0.87-1.10)
		MR Egger	42	-0.0170831	0.103623	0.869886	0.983062	0.802371	1.20444	0.98 (0.80-1.20)
		Simple mode	42	-0.0807946	0.119772	0.503735	0.922383	0.729389	1.16644	0.92 (0.73-1.17)
		Weighted mode	42	-0.0229604	0.0975189	0.815035	0.977301	0.80727	1.18315	0.98 (0.81-1.18)
	Fibroblast growth factor 16	Inverse variance weighted	42	0.0124875	0.0413938	0.7629	1.01257	0.933659	1.09814	1.01 (0.93-1.10)
		Weighted median	42	0.00567634	0.0606156	0.925391	1.00569	0.893034	1.13256	1.01 (0.89-1.13)
		MR Egger	42	0.0228778	0.100611	0.82128	1.02314	0.840028	1.24617	1.02 (0.84-1.25)
		Simple mode	42	0.0459031	0.137317	0.739867	1.04697	0.799925	1.37032	1.05 (0.80-1.37)
		Weighted mode	42	0.0426518	0.108477	0.696217	1.04357	0.843697	1.2908	1.04 (0.84-1.29)
	Fibroblast growth factor 19	Inverse variance weighted	42	-0.0268254	0.0457262	0.557436	0.973531	0.890076	1.06481	0.97 (0.89-1.06)
		Weighted median	42	-0.0660991	0.0626299	0.291247	0.936038	0.827908	1.05829	0.94 (0.83-1.06)
		MR Egger	42	0.0692873	0.111289	0.53709	1.07174	0.861707	1.33298	1.07 (0.86-1.33)
		Simple mode	42	-0.0693352	0.134016	0.60768	0.933014	0.717483	1.21329	0.93 (0.72-1.21)
		Weighted mode	42	-0.0277863	0.12602	0.826582	0.972596	0.759735	1.2451	0.97 (0.76-1.25)
	Fibroblast growth factor 20	Inverse variance weighted	42	-0.0456595	0.0475281	0.336711	0.955367	0.870389	1.04864	0.96 (0.87-1.05)
		Weighted median	42	-0.0322229	0.0614443	0.599983	0.968291	0.858427	1.09222	0.97 (0.86-1.09)
		MR Egger	42	-0.0299584	0.116936	0.799114	0.970486	0.771705	1.22047	0.97 (0.77-1.22)
		Simple mode	42	-0.0223174	0.129138	0.863645	0.97793	0.759247	1.2596	0.98 (0.76-1.26)
		Weighted mode	42	0.0100283	0.100376	0.920904	1.01008	0.829686	1.22969	1.01 (0.83-1.23)
	Fibroblast growth factor 23	Inverse variance weighted	42	-0.0224197	0.041388	0.588028	0.97783	0.90164	1.06046	0.98 (0.90-1.06)
		Weighted median	42	-0.00206525	0.0609512	0.97297	0.997937	0.885565	1.12457	1.00 (0.89-1.12)
		MR Egger	42	0.000923312	0.100597	0.992722	1.00092	0.82181	1.21908	1.00 (0.82-1.22)
		Simple mode	42	0.00431191	0.120832	0.971707	1.00432	0.792535	1.2727	1.00 (0.79-1.27)
		Weighted mode	42	-0.00355202	0.108142	0.973957	0.996454	0.806129	1.23171	1.00 (0.81-1.23)
	Fibroblast growth factor 4	Inverse variance weighted	42	0.00854136	0.0419867	0.838799	1.00858	0.928901	1.09509	1.01 (0.93-1.10)
		Weighted median	42	0.00957956	0.0600077	0.873166	1.00963	0.897596	1.13564	1.01 (0.90-1.14)
		MR Egger	42	-0.0132629	0.103235	0.898419	0.986825	0.806054	1.20814	0.99 (0.81-1.21)
		Simple mode	42	0.0507993	0.129692	0.697315	1.05211	0.815954	1.35662	1.05 (0.82-1.36)
		Weighted mode	42	0.101533	0.107644	0.351088	1.10687	0.896328	1.36686	1.11 (0.90-1.37)
	Fibroblast growth factor 5	Inverse variance weighted	42	-0.0406656	0.0413888	0.32584	0.96015	0.885336	1.04129	0.96 (0.89-1.04)
		Weighted median	42	-0.0464983	0.0580136	0.422838	0.954566	0.851969	1.06952	0.95 (0.85-1.07)
		MR Egger	42	-0.0893832	0.100609	0.379627	0.914495	0.750829	1.11384	0.91 (0.75-1.11)
		Simple mode	42	-0.0623832	0.133796	0.643501	0.939523	0.722799	1.22123	0.94 (0.72-1.22)
		Weighted mode	42	-0.0522521	0.0910723	0.569276	0.94909	0.793935	1.13457	0.95 (0.79-1.13)
	Fibroblast growth factor 6	Inverse variance weighted	42	0.0267222	0.0413891	0.518516	1.02708	0.947053	1.11387	1.03 (0.95-1.11)
		Weighted median	42	0.0251373	0.0588605	0.669331	1.02546	0.913722	1.15085	1.03 (0.91-1.15)
		MR Egger	42	-0.0396079	0.100598	0.695876	0.961166	0.789165	1.17066	0.96 (0.79-1.17)
		Simple mode	42	0.0663266	0.120682	0.585575	1.06858	0.843488	1.35373	1.07 (0.84-1.35)
		Weighted mode	42	0.0508483	0.0977707	0.605807	1.05216	0.868678	1.2744	1.05 (0.87-1.27)
	Fibroblast growth factor 7	Inverse variance weighted	42	-0.00365965	0.0454176	0.935778	0.996347	0.911487	1.08911	1.00 (0.91-1.09)
		Weighted median	42	-0.0607956	0.0607025	0.316569	0.941016	0.83546	1.05991	0.94 (0.84-1.06)
		MR Egger	42	-0.189756	0.106999	0.0837714	0.827161	0.670672	1.02016	0.83 (0.67-1.02)
		Simple mode	42	-0.0623889	0.123139	0.615112	0.939517	0.738051	1.19598	0.94 (0.74-1.20)
		Weighted mode	42	-0.0623889	0.0998646	0.535607	0.939517	0.7725	1.14265	0.94 (0.77-1.14)
	Fibroblast growth factor 8 isoform B	Inverse variance weighted	42	-0.0837148	0.0457159	0.0670713	0.919693	0.84087	1.00591	0.92 (0.84-1.01)
		Weighted median	42	-0.0352303	0.0598564	0.556143	0.965383	0.858517	1.08555	0.97 (0.86-1.09)
		MR Egger	42	0.120204	0.106807	0.26711	1.12773	0.914721	1.39034	1.13 (0.91-1.39)
		Simple mode	42	-0.0257056	0.123447	0.836079	0.974622	0.765166	1.24141	0.97 (0.77-1.24)
		Weighted mode	42	-0.0302957	0.101852	0.767627	0.970159	0.794592	1.18452	0.97 (0.79-1.18)
	Fibroblast growth factor 8 isoform A	Inverse variance weighted	42	0.0145368	0.0413917	0.725439	1.01464	0.935578	1.10039	1.01 (0.94-1.10)
		Weighted median	42	0.0187096	0.0605855	0.757464	1.01889	0.904803	1.14735	1.02 (0.90-1.15)
		MR Egger	42	0.127244	0.100599	0.213242	1.13569	0.932458	1.38323	1.14 (0.93-1.38)
		Simple mode	42	0.0359161	0.128147	0.780677	1.03657	0.806339	1.33254	1.04 (0.81-1.33)
		Weighted mode	42	0.0359161	0.107441	0.739866	1.03657	0.839736	1.27954	1.04 (0.84-1.28)
	Fibroblast growth factor 9	Inverse variance weighted	42	-0.0320188	0.0447708	0.474504	0.968488	0.887125	1.05731	0.97 (0.89-1.06)
		Weighted median	42	0.00507372	0.0612061	0.933934	1.00509	0.891464	1.13319	1.01 (0.89-1.13)
		MR Egger	42	0.0460687	0.109328	0.675732	1.04715	0.845173	1.29739	1.05 (0.85-1.30)
		Simple mode	42	0.0611447	0.121871	0.61855	1.06305	0.837175	1.34987	1.06 (0.84-1.35)
		Weighted mode	42	0.0840665	0.0986525	0.399082	1.0877	0.896468	1.31973	1.09 (0.90-1.32)
	Fibroblast growth factor receptor 2	Inverse variance weighted	42	-0.0225153	0.04447	0.612645	0.977736	0.896124	1.06678	0.98 (0.90-1.07)
		Weighted median	42	-0.0289107	0.0618954	0.640435	0.971503	0.860514	1.09681	0.97 (0.86-1.10)
		MR Egger	42	-0.0604508	0.109256	0.583143	0.94134	0.759881	1.16613	0.94 (0.76-1.17)
		Simple mode	42	0.105612	0.145764	0.472848	1.11139	0.835199	1.47892	1.11 (0.84-1.48)
		Weighted mode	42	-0.0640085	0.138899	0.647358	0.937997	0.714444	1.2315	0.94 (0.71-1.23)
	Fibroblast growth factor receptor 3	Inverse variance weighted	42	0.00808804	0.0413932	0.845083	1.00812	0.929561	1.09332	1.01 (0.93-1.09)
		Weighted median	42	0.0288676	0.0589016	0.624064	1.02929	0.917063	1.15525	1.03 (0.92-1.16)
		MR Egger	42	0.0941657	0.100609	0.354914	1.09874	0.902101	1.33825	1.10 (0.90-1.34)
		Simple mode	42	0.0493892	0.133495	0.713308	1.05063	0.808754	1.36484	1.05 (0.81-1.36)
		Weighted mode	42	0.0793459	0.110471	0.476674	1.08258	0.871816	1.34429	1.08 (0.87-1.34)
	Fibroblast growth factor receptor 4	Inverse variance weighted	42	-0.0124768	0.0413988	0.763124	0.987601	0.91063	1.07108	0.99 (0.91-1.07)
		Weighted median	42	0.0153903	0.0589469	0.794026	1.01551	0.904706	1.13988	1.02 (0.90-1.14)
		MR Egger	42	0.0115901	0.10061	0.908864	1.01166	0.830601	1.23218	1.01 (0.83-1.23)
		Simple mode	42	-0.0769131	0.123446	0.536701	0.92597	0.726972	1.17944	0.93 (0.73-1.18)
		Weighted mode	42	0.068468	0.0990607	0.493353	1.07087	0.881887	1.30034	1.07 (0.88-1.30)
Breast cancer	Fibroblast growth factor 10	Inverse variance weighted	69	-0.367856	0.582436	0.52766	0.692217	0.221036	2.16781	0.69 (0.22- 2.17)
		Weighted median	69	0.882274	0.97669	0.36635	2.41639	0.35628	16.3886	2.42 (0.36- 16.39)
		MR Egger	69	1.68902	1.36103	0.218939	5.41418	0.375835	77.9951	5.41 (0.38- 78.00)
		Simple mode	69	1.55256	1.78892	0.388517	4.72353	0.141744	157.408	4.72 (0.14-157.41)
		Weighted mode	69	1.22968	1.23673	0.323602	3.42015	0.302912	38.6165	3.42 (0.30- 38.62)
	Fibroblast growth factor 1	Inverse variance weighted	69	-0.287829	0.611123	0.637652	0.74989	0.22636	2.48425	0.75 (0.23- 2.48)
		Weighted median	69	0.479381	0.967933	0.620415	1.61507	0.242254	10.7675	1.62 (0.24- 10.77)
		MR Egger	69	2.08956	1.403	0.141088	8.08139	0.516684	126.4	8.08 (0.52-126.40)
		Simple mode	69	-1.08826	1.81614	0.55102	0.336802	0.00958179	11.8387	0.34 (0.01- 11.84)
		Weighted mode	69	0.585113	1.05512	0.581025	1.79519	0.226973	14.1987	1.80 (0.23- 14.20)
	Fibroblast growth factor 16	Inverse variance weighted	69	0.29384	0.582616	0.614019	1.34157	0.428233	4.20287	1.34 (0.43- 4.20)
		Weighted median	69	1.00518	0.972321	0.301234	2.73239	0.406337	18.3738	2.73 (0.41- 18.37)
		MR Egger	69	1.54121	1.36208	0.261875	4.67023	0.323527	67.4164	4.67 (0.32- 67.42)
		Simple mode	69	3.02766	1.94717	0.124611	20.6488	0.454394	938.332	20.65 (0.45-938.33)
		Weighted mode	69	1.64721	1.2096	0.177761	5.19247	0.485002	55.5909	5.19 (0.49- 55.59)
	Fibroblast growth factor 19	Inverse variance weighted	69	-0.641701	0.582664	0.270756	0.526396	0.168012	1.64925	0.53 (0.17-1.65)
		Weighted median	69	-0.882813	0.900181	0.326738	0.413618	0.0708516	2.41462	0.41 (0.07-2.41)
		MR Egger	69	-1.65521	1.36211	0.228562	0.191051	0.0132342	2.75805	0.19 (0.01-2.76)
		Simple mode	69	-2.05894	2.15597	0.342963	0.127589	0.00186471	8.72998	0.13 (0.00-8.73)
		Weighted mode	69	-2.05894	1.46337	0.163985	0.127589	0.00724715	2.24625	0.13 (0.01-2.25)
	Fibroblast growth factor 20	Inverse variance weighted	69	-0.568554	0.582664	0.329172	0.566344	0.180762	1.77441	0.57 (0.18- 1.77)
		Weighted median	69	-0.816549	0.90622	0.367562	0.441954	0.0748147	2.61076	0.44 (0.07- 2.61)
		MR Egger	69	0.678355	1.36216	0.620115	1.97063	0.136494	28.4511	1.97 (0.14-28.45)
		Simple mode	69	0.402657	1.90934	0.833606	1.49579	0.0354491	63.1157	1.50 (0.04-63.12)
		Weighted mode	69	-0.862777	1.24052	0.489114	0.421989	0.037098	4.80011	0.42 (0.04- 4.80)
	Fibroblast growth factor 23	Inverse variance weighted	69	0.110065	0.606154	0.855914	1.11635	0.340276	3.66243	1.12 (0.34- 3.66)
		Weighted median	69	-0.675546	0.961027	0.482092	0.508878	0.0773698	3.34701	0.51 (0.08- 3.35)
		MR Egger	69	2.16965	1.39923	0.125708	8.75526	0.563919	135.932	8.76 (0.56-135.93)
		Simple mode	69	-1.42225	1.89723	0.456053	0.24117	0.00585292	9.93747	0.24 (0.01- 9.94)
		Weighted mode	69	-1.18127	1.83632	0.522204	0.306889	0.00839224	11.2224	0.31 (0.01- 11.22)
	Fibroblast growth factor 4	Inverse variance weighted	69	0.0890758	0.582577	0.878477	1.09316	0.348968	3.4244	1.09 (0.35- 3.42)
		Weighted median	69	-0.62531	0.936123	0.504147	0.535095	0.0854255	3.35178	0.54 (0.09- 3.35)
		MR Egger	69	-0.229049	1.36213	0.866968	0.79529	0.0550879	11.4814	0.80 (0.06-11.48)
		Simple mode	69	-0.958393	1.93309	0.621646	0.383509	0.00867551	16.9534	0.38 (0.01-16.95)
		Weighted mode	69	-0.644984	1.36567	0.638237	0.524671	0.0360913	7.62731	0.52 (0.04- 7.63)
	Fibroblast growth factor 5	Inverse variance weighted	69	0.032579	0.582696	0.955413	1.03312	0.329722	3.23705	1.03 (0.33- 3.24)
		Weighted median	69	0.407951	0.851699	0.63195	1.50373	0.283263	7.98273	1.50 (0.28- 7.98)
		MR Egger	69	1.08151	1.36225	0.430048	2.94912	0.204233	42.5853	2.95 (0.20-42.59)
		Simple mode	69	0.364408	1.83035	0.842785	1.43966	0.0398321	52.034	1.44 (0.04-52.03)
		Weighted mode	69	0.850562	1.19991	0.480837	2.34096	0.22285	24.591	2.34 (0.22-24.59)
	Fibroblast growth factor 6	Inverse variance weighted	69	-0.411987	0.582612	0.47948	0.662333	0.21142	2.07494	0.66 (0.21- 2.07)
		Weighted median	69	0.632503	0.982599	0.519767	1.88232	0.274339	12.9151	1.88 (0.27- 12.92)
		MR Egger	69	-0.257716	1.36201	0.850494	0.772814	0.0535442	11.1542	0.77 (0.05- 11.15)
		Simple mode	69	0.282657	2.31616	0.90323	1.32665	0.0141646	124.254	1.33 (0.01-124.25)
		Weighted mode	69	0.821618	1.37719	0.552763	2.27418	0.152944	33.8155	2.27 (0.15- 33.82)
	Fibroblast growth factor 7	Inverse variance weighted	69	0.611348	0.582625	0.29404	1.84291	0.588254	5.77358	1.84 (0.59- 5.77)
		Weighted median	69	1.52024	0.990162	0.124698	4.57335	0.656737	31.8476	4.57 (0.66- 31.85)
		MR Egger	69	3.88338	1.36209	0.00578687	48.5882	3.36588	701.395	48.59 (3.37-701.39)
		Simple mode	69	-0.016263	2.24989	0.994254	0.983869	0.0119618	80.9243	0.98 (0.01- 80.92)
		Weighted mode	69	2.77323	1.18391	0.0220928	16.0103	1.57266	162.99	16.01 (1.57-162.99)
	Fibroblast growth factor 8 isoform B	Inverse variance weighted	69	0.0901307	0.582633	0.877061	1.09432	0.349298	3.42839	1.09 (0.35- 3.43)
		Weighted median	69	-0.412471	0.921011	0.654264	0.662012	0.108864	4.02574	0.66 (0.11- 4.03)
		MR Egger	69	-2.75135	1.36204	0.0473831	0.0638414	0.0044229	0.921507	0.06 (0.00- 0.92)
		Simple mode	69	-0.398935	1.9854	0.841349	0.671034	0.0137006	32.8661	0.67 (0.01-32.87)
		Weighted mode	69	-2.12427	1.2274	0.0880387	0.11952	0.010781	1.32502	0.12 (0.01- 1.33)
	Fibroblast growth factor 8 isoform A	Inverse variance weighted	69	-0.645791	0.58264	0.267695	0.524248	0.167334	1.64244	0.52 (0.17- 1.64)
		Weighted median	69	-0.504057	0.948684	0.595195	0.604075	0.0940925	3.87817	0.60 (0.09- 3.88)
		MR Egger	69	-0.367103	1.3621	0.788364	0.692739	0.0479873	10.0003	0.69 (0.05-10.00)
		Simple mode	69	-2.31289	1.59392	0.151357	0.098975	0.00435268	2.25058	0.10 (0.00- 2.25)
		Weighted mode	69	-0.605053	1.04901	0.565989	0.546045	0.0698704	4.26741	0.55 (0.07- 4.27)
	Fibroblast growth factor 9	Inverse variance weighted	69	0.371485	0.582642	0.523742	1.44989	0.462784	4.54244	1.45 (0.46- 4.54)
		Weighted median	69	1.20493	0.927873	0.194084	3.33652	0.541343	20.5644	3.34 (0.54-20.56)
		MR Egger	69	0.714195	1.36213	0.601786	2.04254	0.141481	29.4879	2.04 (0.14-29.49)
		Simple mode	69	0.610803	1.91202	0.750362	1.84191	0.0434231	78.1297	1.84 (0.04-78.13)
		Weighted mode	69	0.935973	1.12199	0.407083	2.54969	0.28277	22.9901	2.55 (0.28-22.99)
	Fibroblast growth factor receptor 2	Inverse variance weighted	69	-1.04881	0.626024	0.0938642	0.350353	0.102713	1.19506	0.35 (0.10- 1.20)
		Weighted median	69	-1.39339	0.983116	0.156389	0.248232	0.036142	1.70492	0.25 (0.04- 1.70)
		MR Egger	69	-3.25346	1.4434	0.0274695	0.0386402	0.00228243	0.654158	0.04 (0.00- 0.65)
		Simple mode	69	-1.41338	2.24487	0.531065	0.243321	0.00298749	19.8176	0.24 (0.00-19.82)
		Weighted mode	69	-1.95634	1.20587	0.109355	0.141374	0.0133019	1.50254	0.14 (0.01- 1.50)
	Fibroblast growth factor receptor 3	Inverse variance weighted	69	-0.846217	0.58268	0.146423	0.429035	0.136932	1.34425	0.43 (0.14- 1.34)
		Weighted median	69	-1.29213	0.93326	0.166195	0.274685	0.044099	1.71097	0.27 (0.04- 1.71)
		MR Egger	69	-2.00132	1.36232	0.146498	0.135157	0.00935863	1.95194	0.14 (0.01- 1.95)
		Simple mode	69	2.11959	1.97528	0.28704	8.3277	0.173433	399.87	8.33 (0.17-399.87)
		Weighted mode	69	-1.19038	1.21977	0.33257	0.304106	0.0278443	3.32134	0.30 (0.03- 3.32)
	Fibroblast growth factor receptor 4	Inverse variance weighted	69	-0.243152	0.582648	0.676443	0.784152	0.250288	2.45675	0.78 (0.25- 2.46)
		Weighted median	69	0.0408193	0.910396	0.964237	1.04166	0.174897	6.20401	1.04 (0.17- 6.20)
		MR Egger	69	-0.85326	1.36208	0.533156	0.426024	0.0295125	6.14982	0.43 (0.03- 6.15)
		Simple mode	69	-1.02097	1.80147	0.572756	0.360246	0.0105476	12.3039	0.36 (0.01-12.30)
		Weighted mode	69	0.161157	1.29157	0.901069	1.17487	0.09345	14.7706	1.17 (0.09-14.77)
