# Supplementary material for: Causal associations between fibroblast growth factors and breast cancer: Evidence from 2-sample Mendelian randomization analysis
Source: Medicine (Baltimore). 2025 Aug 15;104(33):e43876. doi: 10.1097/MD.0000000000043876 (PMC12366922; doi:10.1097/MD.0000000000043876)
Supplement: Supplementary file 6 [file medi-104-e43876-s006.xlsx]

## Sheet: Table S5
Table S5: MR-Egger and MR-PRESSO analysis for Reverse MR analysis
Exposure	Outcome	Heterogenetity test		MR-Egger			Global-test
		Q	P-value	Intercept	SE	P-value	RSSobs	P-value
ER+ Breast cancer	Fibroblast growth factor 23	73.0702	0.960753	-0.00679724	0.00634979	0.287121	77.8534	0.9628
	Fibroblast growth factor 7	99.1083	0.393598	-0.00822353	0.00642948	0.204	111.42	0.2532
	Fibroblast growth factor receptor 2	82.8571	0.828156	0.00392943	0.00634702	0.537334	92.4387	0.738
